# Supplementary material for: Artificial selection for odor-guided behavior in Drosophila reveals changes in food consumption
Source: BMC Genomics. 2017 Nov 13;18:867. doi: 10.1186/s12864-017-4233-1 (PMC5683340; doi:10.1186/s12864-017-4233-1)
Supplement: Supplementary file 1 — Analyses of variance on odor-guided behavioral responses to artificial selection for each odorant at a given generation. Table S2. Analyses of variance on each trait measured. Traits include locomotor reactivity, longevity, starvation resistance, measurements of food consumption, dry mass, triglyceride levels, glucose, and glycogen. Table S3. Log-rank tests on longevity and starvation resistance measurements. Table S4. Summary of RNA-Seq datasets for control and 4-ethylguaiacol selected lines. Total reads are the number of reads that have passed quality filtering for each sample. Aligned reads and percent aligned are the number and percent of total reads that could be aligned to the reference genome. Uniquely mapped and percentage mapped reads are the number and percentage of reads that mapped uniquely. Table S5. RNA-seq results for control and 4-ethylguaiacol selected lines. For each gene, its FlyBase ID and the total number of raw reads in each sample is provided. Table S6. Differentially expressed genes between control and high lines selected for behavioral responses to 4-ethylguaiacol. For each gene, the log2 fold change (FC) and the log2 counts per million (CPM) are listed. Also listed is the corresponding likelihood ratio (LR), its P-value (P), and false discovery rate (FDR). Table S7. Differentially expressed genes between control and low lines selected for behavioral responses to 4-ethylguaiacol. For each gene, the log2 fold change (FC) and the log2 counts per million (CPM) are listed. Also listed is the corresponding likelihood ratio (LR), its P-value (P), and false discovery rate (FDR). Table S8. Differentially expressed genes between high and low lines selected for behavioral responses to 4-ethylguaiacol. For each gene, the log2 fold change (FC) and the log2 counts per million (CPM) are listed. Also listed is the corresponding likelihood ratio (LR), its P-value (P), and false discovery rate (FDR). Table S9. Dunnett’s test on odor-guided behavior and food [file 12864_2017_4233_MOESM1_ESM.xlsx]

## Sheet: S1
Table S1. Analyses of variance on odor-guided behavioral responses to artificial selection for each odorant at a given generation.
Odorant	Generation	Term	df	S.S.	F	P
4-Ethylguaiacol	7	Selection	1	2.6757	80.4701	0.0001
		Line (Selection)	4	0.12278	0.9209	0.4647
	10	Selection	1	4.35202	57.9935	0.0001
		Line (Selection)	4	0.07364	0.2454	0.9102
	30	Selection	1	6.32768	203.661	0.0001
		Line (Selection)	4	0.546112	4.3942	0.0065
4-Methylphenol	7	Selection	1	2.41417	67.4919	0.0001
		Line (Selection)	4	0.099533	0.6957	0.6009
	10	Selection	1	2.56158	54.0417	0.0001
		Line (Selection)	4	0.26435	1.3943	0.2597
	30	Selection	1	4.47604	198.288	0.0001
		Line (Selection)	4	0.09673	1.0714	0.388
Methyl hexanoate	7	Selection	1	1.40176	39.9688	0.0001
		Line (Selection)	4	0.36167	2.5782	0.0575
	10	Selection	1	3.68988	68.6348	0.0001
		Line (Selection)	4	0.073	0.3395	0.8491
	30	Selection	1	5.41766	215.999	0.0001
		Line (Selection)	4	0.098088	0.9777	0.4344
Ethyl acetate	7	Selection	1	1.1028	10.9526	0.0024
		Line (Selection)	4	0.163017	0.4048	0.8037
	10	Selection	1	3.16089	55.6726	0.0001
		Line (Selection)	4	0.105072	0.4627	0.7625
	30	Selection	1	4.13444	106.585	0.0001
		Line (Selection)	4	0.11358	0.732	0.5773
Degrees of freedom (df), Sum of Squares (S.S.), F ratio (F), and P-value (P).
Significant terms in bold.

## Sheet: S2
Table S2. Analyses of variance on each trait measured. Traits include locomotor reactivity, longevity, starvation resistance, measurements of food consumption, dry mass, triglyceride levels, glucose, and glycogen.
Trait	Odorant	Sex	Term	df	S.S.	F	P
Odor-guided behavior	4-Ethylguaiacol	-	Selection	2	6.90651	57.0809	0.0001
			Line (Selection)	6	0.375988	1.0358	0.4078
	4-Methylphenol	-	Selection	2	5.2192	52.5579	0.0001
			Line (Selection)	6	0.0656582	0.2204	0.9693
	Methyl hexanoate	-	Selection	2	6.88171	62.4918	0.0001
			Line (Selection)	6	0.132774	0.4019	0.8759
	Ethyl acetate	-	Selection	2	7.84999	73.304	0.0001
			Line (Selection)	6	0.139354	0.4338	0.8545
Locomotor reactivity	4-Ethylguaiacol	-	Selection	2	1.07778	0.0109	0.9892
			Line (Selection)	6	429.5	1.4452	0.2001
	4-Methylphenol	-	Selection	2	4.9	0.0463	0.9548
			Line (Selection)	6	220.6	0.6947	0.6542
	Methyl hexanoate	-	Selection	2	66.3111	0.9854	0.3754
			Line (Selection)	6	234.3	1.1606	0.3297
	Ethyl acetate	-	Selection	2	222.678	2.4336	0.0908
			Line (Selection)	6	453.467	1.652	0.1357
Food consumption1	4-Ethylguaiacol	F	Selection	2	0.927672	1.7742	0.175
			Line (Selection)	6	3.21254	2.0481	0.0663
		M	Selection	2	3.63775	7.4688	0.001
			Line (Selection)	6	0.328717	0.225	0.9676
	4-Methylphenol	F	Selection	2	2.66929	4.7666	0.0106
			Line (Selection)	6	1.42974	0.851	0.5338
		M	Selection	2	2.88889	6.4779	0.0023
			Line (Selection)	6	1.40566	1.0506	0.3976
	Methyl hexanoate	F	Selection	2	0.0317852	0.0464	0.9547
			Line (Selection)	6	0.499161	0.243	0.961
		M	Selection	2	1.66471	2.2789	0.0718
			Line (Selection)	6	0.592611	0.3972	0.8981
	Ethyl acetate	F	Selection	2	1.19814	2.3247	0.1031
			Line (Selection)	6	1.30939	1.0548	0.395
		M	Selection	2	3.39054	7.2484	0.0012
			Line (Selection)	6	1.32843	0.9467	0.4655
Food consumption2	4-Ethylguaiacol	F	Selection	2	0.169443	10.1937	0.0001
			Line (Selection)	6	0.01565	0.3138	0.9284
		M	Selection	2	0.16305	12.5139	0.0001
			Line (Selection)	6	0.04308	1.1022	0.3666
	4-Methylphenol	F	Selection	2	0.111119	6.7148	0.0018
			Line (Selection)	6	0.0254833	0.5133	0.797
		M	Selection	2	0.12395	9.5206	0.0002
			Line (Selection)	6	0.0385667	0.9874	0.438
Food consumption3	4-Ethylguaiacol	F	Selection	2	14.4263	34.8119	0.0001
			Line (Selection)	6	1.04347	0.8393	0.5419
		M	Selection	2	12.7246	27.633	0.0001
			Line (Selection)	6	0.581664	0.4211	0.8638
	4-Methylphenol	F	Selection	2	17.478	38.1977	0.0001
			Line (Selection)	6	1.22421	0.8918	0.5032
		M	Selection	2	13.5626	28.6626	0.0001
			Line (Selection)	6	0.390701	0.2752	0.9476
Food consumption4	4-Ethylguaiacol	F	Selection	1	0.136588	3.4561	0.0348
			Line (Selection)	4	0.195651	1.6502	0.1395
		M	Selection	1	0.0539664	1.1416	0.3228
			Line (Selection)	4	0.263045	1.8549	0.0944
	4-Methylphenol	F	Selection	1	0.0508283	0.6729	0.5122
			Line (Selection)	4	0.236692	1.0445	0.4003
		M	Selection	1	0.0268362	0.4651	0.6292
			Line (Selection)	4	0.153875	0.889	0.5054
Dry mass	4-Ethylguaiacol	F	Selection	2	0.01121	2.799	0.0668
			Line (Selection)	6	0.04057	3.3771	0.0051
		M	Selection	2	0.000501	0.3944	0.6754
			Line (Selection)	6	0.01468	3.849	0.002
	4-Methylphenol	F	Selection	2	0.0297	6.2358	0.003
			Line (Selection)	6	0.02766	1.935	0.085
		M	Selection	2	0.014164	9.3153	0.0002
			Line (Selection)	6	0.007284	1.597	0.1586
Triglyceride	4-Ethylguaiacol	F	Selection	2	7.15344	1.068	0.3645
			Line (Selection)	6	41.6471	2.0727	0.1079
		M	Selection	2	33.2318	1.8279	0.1894
			Line (Selection)	6	28.2137	0.5173	0.7876
	4-Methylphenol	F	Selection	2	9.6325	1.6738	0.2154
			Line (Selection)	6	18.698	1.7157	0.208
		M	Selection	2	18.5968	0.5688	0.7498
			Line (Selection)	6	18.5968	0.5688	0.7498
Glucose	4-Ethylguaiacol	F	Selection	2	4.8433	0.6023	0.5559
			Line (Selection)	6	21.3975	0.887	0.5203
		M	Selection	2	34.6468	2.4118	0.112
			Line (Selection)	6	20.892	0.4848	0.8128
	4-Methylphenol	F	Selection	2	39.2965	7.3249	0.003
			Line (Selection)	6	28.8298	1.7909	0.1402
		M	Selection	2	31.0315	1.3697	0.2734
			Line (Selection)	6	31.5533	0.4642	0.8278
Glycogen	4-Ethylguaiacol	F	Selection	2	337.233	1.3607	0.2764
			Line (Selection)	6	336.029	0.452	0.8361
		M	Selection	2	373.863	0.858	0.4371
			Line (Selection)	6	1161.94	1.8889	0.519
	4-Methylphenol	F	Selection	2	1722.48	7.8705	0.0021
			Line (Selection)	6	1945.03	2.9625	0.0244
		M	Selection	2	70.1641	0.1263	0.882
			Line (Selection)	6	1928.12	1.1565	0.3615
Degrees of freedom (df), Sum of Squares (S.S.), F ratio (F), and P-value (P).
Significant terms in bold.
1Food consumption of yeast extract and sucrose.
2Food consumption of live Brettanomyces yeast and sucrose.
3Food consumption of sucrose only.
4Preference for food supplemented with or without odorant.

## Sheet: S3
Table S3. Log-rank tests on longevity and starvation resistance measurements.
Trait	Odorant	Sex	Term	df	c2	P
Longevity	4-Ethylguaiacol	F	Selection	2	1.83641	0.3992
			Line (Selection)	6	24.2816	0.0005
		M	Selection	2	1.00526	0.6049
			Line (Selection)	6	4.81007	0.5684
	4-Methylphenol	F	Selection	2	15.2967	0.0005
			Line (Selection)	6	39.6449	0.0001
		M	Selection	2	7.94663	0.0188
			Line (Selection)	6	22.1159	0.0012
	Methyl hexanoate	F	Selection	2	29.3103	0.001
			Line (Selection)	6	19.4132	0.0035
		M	Selection	2	23.3064	0.0001
			Line (Selection)	6	42.7465	0.0001
	Ethyl acetate	F	Selection	2	0.0826558	0.9595
			Line (Selection)	6	9.92578	0.1278
		M	Selection	2	2.76482	0.251
			Line (Selection)	6	2.84041	0.8286
Starvation Resistance	4-Ethylguaiacol	F	Selection	2	2.93468	0.2305
			Line (Selection)	6	38.4752	0.0001
		M	Selection	2	46.4472	0.0001
			Line (Selection)	6	71.4596	0.0001
	4-Methylphenol	F	Selection	2	6.67132	0.0356
			Line (Selection)	6	40.0119	0.0001
		M	Selection	2	10.3231	0.0057
			Line (Selection)	6	47.7087	0.0001
	Methyl hexanoate	F	Selection	2	12.3949	0.002
			Line (Selection)	6	73.6833	0.0001
		M	Selection	2	25.2248	0.0001
			Line (Selection)	6	37.3922	0.0001
	Ethyl acetate	F	Selection	2	66.6473	0.0001
			Line (Selection)	6	99.319	0.0001
		M	Selection	2	32.9809	0.0001
			Line (Selection)	6	15.9739	0.0139
Degrees of freedom (df), Chi square value (c2), and P-value (P).
Significant terms in bold.

## Sheet: S4
Table S4. Summary of RNA-Seq datasets for control and 4-ethylguaiacol selected lines. Total reads are the number of reads that have passed quality filtering for each sample. Aligned reads and percent aligned are the number and percent of total reads that could be aligned to the reference genome. Uniquely mapped and percentage mapped reads are the number and percentage of reads that mapped uniquel…
Sample Number	Treatment	Line	Replicate	Total Reads	Aligned Reads	% Aligned	Uniquely Mapped Reads	% Uniquely Mapped
1	High	1	A	35171211	34383424	0.977601	33923372	0.98662
2	High	1	B	51203081	49656008	0.969786	49002610	0.986842
3	High	2	A	43004714	41526012	0.965615	40964339	0.986474
4	High	2	B	48227955	47412568	0.983093	46838016	0.987882
5	High	3	A	29715841	24256754	0.81629	23944873	0.987143
6	High	3	B	33354882	30550987	0.915937	30093590	0.985028
7	Control	1	A	53565166	52187929	0.974289	51481644	0.986467
8	Control	1	B	33365298	30654892	0.918766	30179237	0.984484
9	Control	2	A	40163156	36955711	0.92014	36461464	0.986626
10	Control	2	B	53671345	52653247	0.981031	51864934	0.985028
11	Control	3	A	44323719	42837446	0.966468	42228772	0.985791
12	Control	3	B	42735918	41314504	0.96674	40765726	0.986717
13	Low	1	A	44026832	41463953	0.941788	40908174	0.986596
14	Low	1	B	34049053	32201361	0.945734	31771622	0.986655
15	Low	2	A	36476347	34180769	0.937067	33649207	0.984449
16	Low	2	B	30082076	28370360	0.943098	28001390	0.986995
17	Low	3	A	61115986	59865110	0.979533	59107805	0.98735
18	Low	3	B	38891656	37448902	0.962903	36979352	0.987462

## Sheet: S5
Table S5. RNA-seq results for control and 4-ethylguaiacol selected lines. For each gene, its FlyBase ID and the total number of raw reads in each sample is provided.
		High						Control						Low
		1		2		3		1		2		3		1		2		3
Gene Symbol	FlyBase ID	A	B	A	B	A	B	A	B	A	B	A	B	A	B	A	B	A	B
7SLRNA:CR32864	FBgn0000003	0	0	0	0	0	0	0	0	0	0	0	0	0	0	0	0	0	0
a	FBgn0000008	1200	1638	1096	1448	674	1010	1611	1060	1228	1593	1392	1203	1330	1117	1196	963	1910	1177
abd-A	FBgn0000014	0	2	2	0	0	0	0	0	2	3	2	3	3	0	4	1	3	1
Abd-B	FBgn0000015	0	2	1	1	1	0	0	1	0	1	1	2	1	0	2	0	1	2
Abl	FBgn0000017	4611	6285	5241	6064	2954	4118	6738	4242	5615	6692	6052	4957	5510	4968	5042	3433	7991	4462
abo	FBgn0000018	217	379	269	334	179	231	431	229	251	397	329	339	302	217	284	248	448	333
ac	FBgn0000022	0	0	0	0	0	0	0	0	0	0	0	0	0	0	0	0	0	0
Ace	FBgn0000024	9212	11493	9660	10761	5950	7683	13475	7889	11152	12500	11501	10118	10356	9721	10397	6048	14522	8427
acj6	FBgn0000028	409	514	416	456	204	365	517	332	433	541	524	401	455	395	554	273	657	373
Acph-1	FBgn0000032	461	689	569	598	304	429	771	422	536	651	567	574	645	438	455	369	863	494
nAChRalpha1	FBgn0000036	1875	2174	1809	1980	1063	1156	2279	1354	2217	2126	1924	1641	1589	2092	2073	969	2506	1364
mAChR-A	FBgn0000037	1792	2566	1870	2241	1118	1729	2610	1675	2182	2537	2238	1896	2140	2064	2570	1324	3293	1749
nAChRbeta1	FBgn0000038	7051	8317	6698	7097	4215	6177	8497	5984	5818	7454	7769	6556	6757	7127	7592	3751	10576	5306
nAChRalpha2	FBgn0000039	1413	1577	1432	1637	956	1129	1577	1186	1597	1716	1744	1500	1416	1494	1652	911	2646	1230
Act5C	FBgn0000042	25961	43142	30239	40539	18017	32585	41796	29469	31922	54162	44889	38638	34119	25596	38304	28345	46638	31371
Act42A	FBgn0000043	1221	1877	1254	1376	706	850	1679	1068	1137	1771	1553	1546	1569	1195	941	805	1842	971
Act57B	FBgn0000044	63362	82902	97603	66617	49976	48262	81445	34217	62040	58484	57595	64251	78205	62269	42431	24428	134615	45925
Act79B	FBgn0000045	4317	3113	3367	4325	2693	1644	3480	2025	2879	2697	4263	3451	2909	2767	3030	1492	5989	1933
Act87E	FBgn0000046	6655	8209	9731	7922	5171	4930	8180	3742	6282	7038	6224	6607	7866	5489	5397	3098	12380	5271
Act88F	FBgn0000047	822	1386	757	395	516	248	450	388	776	280	839	505	423	767	1049	442	1972	234
ade2	FBgn0000052	2149	4044	2830	3921	1630	2270	3386	1891	2910	4766	2485	2852	2787	1929	2272	2389	4301	3065
ade3	FBgn0000053	2800	4184	3718	4502	2025	2387	4933	3110	4375	6760	4233	4612	3828	2375	2931	3425	6731	4419
Adf1	FBgn0000054	1316	1841	1595	1715	1044	1340	1996	1177	1690	1981	1848	1743	1677	1329	1666	1164	2628	1527
Adh	FBgn0000055	159	257	252	360	174	204	280	171	164	263	153	177	183	135	154	169	218	126
Adhr	FBgn0000056	0	0	0	0	0	0	0	0	0	0	0	0	0	0	0	0	0	0
adp	FBgn0000057	915	1494	1069	1414	607	901	1490	839	969	1509	1299	1240	1220	948	1039	884	1689	1070
al	FBgn0000061	27	43	39	45	24	30	47	24	23	48	47	46	38	18	28	17	57	34
Mps1	FBgn0000063	35	72	38	55	19	45	84	42	43	70	59	41	47	33	60	43	67	52
Ald	FBgn0000064	53610	76438	65837	74987	37316	39730	83748	53289	61352	89890	79038	77344	65752	51254	53346	44588	95099	53197
Ama	FBgn0000071	12	13	12	8	12	9	31	18	21	31	36	25	11	5	15	2	18	4
amd	FBgn0000075	642	797	761	755	458	485	782	500	779	969	745	690	704	544	642	415	1074	551
amx	FBgn0000077	332	554	447	493	274	398	527	325	463	592	489	468	446	388	388	275	716	486
Amy-d	FBgn0000078	393	556	627	584	132	601	113	585	102	188	512	247	808	165	657	1441	280	388
Amy-p	FBgn0000079	715	637	1023	285	66	1276	75	1103	43	166	1242	272	1486	285	2312	3663	144	478
AnxB9	FBgn0000083	9383	13310	10774	12446	6337	9353	13554	8793	9357	15255	13243	12493	11467	7865	9691	8461	14982	9268
AnxB10	FBgn0000084	4476	5868	5315	6126	2997	3866	6219	4014	5026	7275	6187	5595	5454	3778	4613	3842	7929	4602
CG2650	FBgn0000092	208	352	264	161	142	119	179	122	373	340	227	140	412	407	137	72	458	182
Anp	FBgn0000094	0	0	0	0	2	0	0	0	0	0	0	0	0	0	0	0	0	0
aop	FBgn0000097	1759	2221	2241	2514	1185	1348	2723	1540	2068	2678	2493	2268	2074	1556	1699	1394	3254	1922
RpLP0	FBgn0000100	41582	68507	51423	61607	26847	39823	71317	40196	40783	73470	57333	59198	53087	31959	34303	37655	75858	54873
Appl	FBgn0000108	25369	32266	25821	31250	15882	21101	34667	21026	31744	34092	30307	26814	28154	27554	30513	17240	41989	24089
Aprt	FBgn0000109	385	658	377	572	252	363	513	306	316	601	453	409	505	360	343	382	509	401
aret	FBgn0000114	2319	3221	2834	3186	1591	1648	3202	1899	2656	3289	2671	2721	2612	2222	2188	1769	4036	2186
Arl1	FBgn0000115	610	1104	785	975	482	625	1042	645	649	1149	930	872	826	605	761	627	1212	754
Argk	FBgn0000116	86077	109977	103763	112422	59559	64002	116296	83748	98904	133744	122082	101975	91620	83599	84596	53932	149563	67647
arm	FBgn0000117	11114	16200	13065	15646	7555	10125	16874	10118	13340	16866	15474	13986	14116	11520	13227	9208	20510	11715
arr	FBgn0000119	1338	2085	1654	2014	990	1245	2219	1340	1824	2266	1930	1753	1824	1423	1673	1355	2946	1697
Arr1	FBgn0000120	197464	280946	248158	310562	153198	231205	348576	212981	264598	386049	293221	286375	256859	196727	309056	221973	407657	278345
Arr2	FBgn0000121	345829	481933	410983	505673	234748	380145	558041	316713	409656	593528	470027	443416	448402	348694	436448	309057	670887	450119
ase	FBgn0000137	1	1	0	3	0	1	0	0	1	3	0	0	0	0	1	0	3	2
ash2	FBgn0000139	1010	1413	1285	1235	813	1054	1607	850	961	1215	1197	1127	1456	1070	886	714	2073	1254
asp	FBgn0000140	7	10	10	20	11	6	26	19	15	25	14	14	23	6	24	10	24	5
aub	FBgn0000146	6	10	19	11	10	16	25	18	21	18	10	28	20	14	20	8	16	9
aurA	FBgn0000147	23	29	26	31	23	53	56	24	35	63	58	27	39	26	59	39	42	53
awd	FBgn0000150	12499	21994	16621	20983	8705	13623	19819	14018	12998	23920	17886	17591	16936	10723	12648	12196	22582	16176
Axs	FBgn0000152	300	498	548	495	299	269	493	306	454	483	487	424	411	349	271	230	767	293
b	FBgn0000153	2627	5081	4324	4818	2102	4390	5661	2708	2542	4437	4512	4345	4659	1851	1954	3376	3915	3698
Dll	FBgn0000157	1057	1531	1395	1443	800	1109	1681	1029	1191	1779	1616	1422	1332	963	1335	962	1860	1239
bam	FBgn0000158	0	1	0	0	0	0	1	0	1	1	1	0	1	3	0	0	0	1
baz	FBgn0000163	3115	4637	4087	4586	2157	2910	5562	3138	3715	5410	4994	4080	4565	2776	3082	2886	5766	3531
bcd	FBgn0000166	0	3	0	3	2	1	1	2	2	2	2	1	0	0	7	0	4	2
ben	FBgn0000173	5890	7878	6390	7527	4069	5444	8889	5409	6712	8867	7374	7335	7059	6214	6775	4890	9677	6526
bi	FBgn0000179	756	1143	1009	1147	504	812	1273	777	1037	1275	1106	919	931	766	934	631	1294	834
bib	FBgn0000180	297	394	360	392	154	238	369	291	349	413	349	325	288	281	350	218	519	330
bic	FBgn0000181	13635	21804	17288	19328	8883	13581	22315	11876	14250	21295	18333	18727	17722	11260	11128	10630	25269	17048
BicC	FBgn0000182	0	0	0	0	0	0	0	0	0	0	0	0	0	0	0	0	0	0
BicD	FBgn0000183	3582	5063	3794	4453	2419	3093	5351	3148	4373	5214	4588	4368	4155	3942	3987	2512	5949	3600
boss	FBgn0000206	8849	10614	10633	10985	6547	6510	11500	7145	10122	10892	9806	9564	9277	9592	6975	4599	18096	7857
brm	FBgn0000212	2359	3808	2754	3451	1628	2315	3911	2249	2797	3866	3386	3089	3097	2538	2958	2126	4366	2663
Brd	FBgn0000216	0	0	0	0	0	0	0	0	0	0	0	0	0	0	0	0	0	0
brn	FBgn0000221	159	253	189	205	115	182	214	135	176	250	188	166	208	123	169	155	194	168
Bsg25A	FBgn0000227	0	0	0	0	0	0	0	0	0	0	0	0	0	0	0	0	0	0
Bsg25D	FBgn0000228	2266	3049	2506	2688	1709	1990	3033	1919	2327	3235	3021	2763	2741	2053	2349	1726	4074	2381
bsk	FBgn0000229	3363	4470	3960	4272	2445	2940	4963	3097	4116	4751	4435	4162	3862	3412	3812	2427	6308	3476
btd	FBgn0000233	45	70	59	73	32	51	71	39	65	76	96	49	59	44	64	32	62	64
bur	FBgn0000239	2897	4561	3360	4385	1920	2991	4969	2826	3496	4901	3867	3818	3522	2532	2802	2624	5175	3779
bw	FBgn0000241	1159	2058	1380	1893	720	1290	2234	1064	994	1851	1125	1048	1911	1295	1036	930	1724	1558
by	FBgn0000244	3990	5624	5280	5473	3017	3656	6632	3837	4948	6643	5636	5333	5135	3738	4470	3654	7684	4523
c(3)G	FBgn0000246	182	263	197	245	117	206	258	148	145	247	206	204	216	220	253	140	326	280
ca	FBgn0000247	2467	3449	2861	3337	1638	2290	3635	2187	2964	3725	3307	2795	2948	2467	2847	1940	4750	2575
cact	FBgn0000250	4977	6558	6881	6384	3402	4695	7708	4438	5421	7719	6595	6084	6047	4393	4862	3870	8670	5234
cad	FBgn0000251	1	5	3	1	1	0	3	0	2	0	1	1	1	2	4	0	1	1
Cam	FBgn0000253	92405	115554	106799	118930	68292	67927	123547	72007	107645	133158	111735	112125	96574	97362	96750	60149	167197	93284
capu	FBgn0000256	2067	2875	2665	2954	1520	2183	3328	2317	2215	3045	2873	2577	2683	2190	2243	1659	4485	2432
car	FBgn0000257	854	1199	929	1108	581	798	1255	692	1084	1378	1142	1081	1011	870	1008	725	1441	901
CkIIbeta	FBgn0000259	3590	5066	3952	4786	2434	3607	5468	3252	3816	5250	4700	4294	4436	3615	4214	3017	6010	4165
Cat	FBgn0000261	10739	18499	15821	18588	8038	9281	21411	11287	11889	21223	17217	16958	16682	9772	11406	11636	19889	14044
Pka-C1	FBgn0000273	10600	14000	12003	13385	7345	9513	15742	9173	12766	15194	13521	12136	12639	11266	11774	7598	18586	10349
Pka-C2	FBgn0000274	0	1	0	1	0	0	1	0	1	1	0	1	1	0	0	0	0	0
CecA1	FBgn0000276	223	21	545	32	10	75	23	29	130	94	54	445	43	16	11	150	12	120
CecA2	FBgn0000277	311	38	260	18	31	128	13	24	105	146	41	210	94	6	19	185	31	115
CecB	FBgn0000278	15	8	36	4	2	8	3	0	6	3	1	31	10	1	2	15	1	15
CecC	FBgn0000279	99	11	177	40	14	46	11	43	37	43	26	128	35	18	8	68	13	45
Cec-Psi1	FBgn0000280	0	0	0	0	0	0	0	0	0	0	1	0	0	0	0	0	0	0
Cec2	FBgn0000281	1	0	4	1	2	5	3	2	2	0	0	1	0	0	1	1	0	0
Cp190	FBgn0000283	2201	3259	2430	3043	1484	2335	3514	2270	2639	3671	3251	2864	2896	2184	3058	2081	3987	2796
Cf2	FBgn0000286	2197	3216	2488	2993	1494	1995	3365	1951	2185	3251	2650	2600	2514	1924	2450	1793	3744	2442
salr	FBgn0000287	822	975	777	960	532	709	1067	736	1027	1163	1061	959	951	754	1095	677	1493	840
cg	FBgn0000289	5153	6623	6048	6873	3356	4926	7496	4691	6172	7779	6883	6034	5686	4893	6359	4161	9221	5442
Cg25C	FBgn0000299	15981	21166	20122	21145	9079	8926	25955	14784	16365	23256	20665	19199	20640	14580	7469	8268	30043	12580
ChAT	FBgn0000303	3126	3848	3386	3608	2025	2335	4013	2522	4154	4044	3624	3266	3432	3950	3555	1898	4994	2522
chif	FBgn0000307	2137	3022	2557	2911	1550	1944	3430	1909	2631	3251	3023	2578	2584	2213	2568	1777	4007	2388
chic	FBgn0000308	8224	12854	9365	11480	5554	9251	13517	7824	8241	13274	11609	10746	10148	7457	9934	7464	13902	9667
cin	FBgn0000316	1130	1757	1303	1613	859	1141	1861	1157	1361	1960	1643	1539	1371	1074	1266	1060	2060	1357
ck	FBgn0000317	1934	3307	2415	2897	1500	1947	3318	1888	2343	3119	2702	2494	2774	2203	1865	1744	3725	2120
cl	FBgn0000318	1703	2572	2139	2389	1429	1946	2809	1856	1822	2791	2639	2635	2281	1658	1854	1537	3155	1943
Chc	FBgn0000319	14483	20582	16650	20813	9704	12621	22545	13429	17796	23169	19887	18710	17469	14552	15094	12280	26676	15542
eya	FBgn0000320	1916	2685	2223	2610	1411	1880	3010	1954	2348	3086	2721	2486	2590	1977	2129	1574	3541	1936
clt	FBgn0000326	832	1198	977	1232	575	776	1248	678	895	1268	1068	1022	946	767	793	604	1349	943
cm	FBgn0000330	799	1225	1004	1175	562	901	1300	856	838	1221	1145	1100	1032	812	967	697	1496	930
cn	FBgn0000337	4	4	2	2	0	1	1	1	1	0	0	1	1	1	1	1	3	0
cni	FBgn0000339	1001	1596	1202	1345	751	1046	1751	1062	1121	1753	1450	1352	1336	973	1243	915	1793	1343
comt	FBgn0000346	10291	12935	10924	12685	7011	7977	14183	8806	15260	14375	12595	11770	12418	13088	12270	7166	17860	9934
cort	FBgn0000351	9	19	26	18	9	18	16	15	15	20	28	19	26	16	40	18	19	19
cos	FBgn0000352	1071	1378	1198	1457	750	870	1581	893	1408	1622	1401	1261	1273	1265	1449	812	1888	1041
Cp15	FBgn0000355	1	1	0	0	0	0	1	1	9	1	7	6	3	0	19	2	0	0
Cp16	FBgn0000356	1	0	2	1	0	0	0	1	2	0	0	0	0	0	3	0	3	1
Cp18	FBgn0000357	2	13	5	9	2	17	15	10	6	14	5	10	15	8	10	3	6	8
Cp19	FBgn0000358	15	12	36	26	16	16	17	5	21	18	14	25	13	13	30	4	25	8
Cp36	FBgn0000359	32	24	6	3	6	3	13	8	20	15	8	7	3	12	197	3	6	5
Cp38	FBgn0000360	27	18	5	3	9	10	7	6	18	16	6	8	7	2	215	2	3	4
crc	FBgn0000370	32933	50970	39251	46739	23782	35937	52755	29422	33287	52740	44538	44111	42365	30125	35647	33208	55854	39319
crm	FBgn0000376	760	1098	900	988	525	718	1113	732	811	1134	1020	856	993	668	882	621	1323	831
crn	FBgn0000377	945	1313	979	1347	573	824	1456	838	1046	1512	1345	1136	1010	785	1025	817	1605	1091
csw	FBgn0000382	11429	14930	12783	14880	7979	10469	16599	10315	12362	16156	13801	12789	13603	10956	12815	8882	19798	12291
cta	FBgn0000384	723	918	694	836	444	598	954	544	704	908	812	715	719	678	782	489	1099	757
cup	FBgn0000392	0	0	0	0	0	0	0	0	0	0	0	0	0	0	0	0	0	0
cv	FBgn0000394	1066	1541	1309	1435	826	962	1587	968	1077	1660	1457	1312	1344	1003	1018	807	1764	1111
cv-2	FBgn0000395	893	1152	1166	1254	680	966	1369	851	1026	1309	1257	1179	1063	717	961	704	1592	901
CycA	FBgn0000404	46	62	55	59	27	61	120	57	62	77	89	67	59	50	154	45	92	43
CycB	FBgn0000405	19	9	18	9	6	7	10	4	20	14	18	24	17	8	111	13	11	14
Cyt-b5-r	FBgn0000406	19038	32553	26444	32352	13431	16683	39236	17176	22729	38005	19602	22071	25529	13885	11493	16309	35028	30648
Cyt-c-p	FBgn0000409	14596	17347	16256	15090	9882	10806	17014	11281	14024	15904	16418	14377	15103	14847	9709	6128	25556	10162
D	FBgn0000411	480	632	543	663	299	419	678	477	612	662	598	585	596	532	629	371	765	447
D1	FBgn0000412	2119	3226	2195	3047	1336	2348	3274	2092	2401	3434	3048	2601	2751	2197	2837	2047	3664	2551
Dab	FBgn0000414	5750	8079	6552	7777	3835	5605	8912	5130	6779	8303	7386	6077	6966	5808	6818	5042	10402	5990
Sap-r	FBgn0000416	34772	50176	42837	51076	23687	29551	56010	29367	39977	53815	44307	44631	42431	29429	32051	32207	63879	42240
Ddc	FBgn0000422	5435	6806	6223	6692	3562	5208	6569	5614	4915	6791	6959	6081	5575	4983	6918	4339	8792	5214
SmF	FBgn0000426	104	173	134	154	77	167	162	116	103	204	185	148	152	93	166	140	155	129
2016-12-01	FBgn0000427	1	0	0	1	0	0	0	0	2	1	3	3	1	0	7	0	1	3
Dfd	FBgn0000439	1066	1674	1477	1549	915	1138	1757	1111	1358	1828	1572	1445	1290	921	1238	815	2058	1252
Pkg21D	FBgn0000442	31	73	41	56	25	31	58	30	56	60	46	49	50	41	35	38	94	32
Dhod	FBgn0000447	838	1326	996	1323	566	853	1516	879	949	1513	1170	1030	1151	791	849	787	1459	1121
Hr46	FBgn0000448	459	581	490	540	304	403	604	414	469	534	550	522	492	552	603	273	646	416
dib	FBgn0000449	2	1	4	0	11	7	0	6	6	6	10	7	5	8	6	3	3	4
ect	FBgn0000451	148	153	239	142	106	64	168	75	171	146	89	113	150	118	48	24	401	95
Dip-B	FBgn0000454	3426	5453	4441	4961	2338	3244	6052	3299	3358	5443	4706	4472	4519	3093	3404	2574	5593	3871
Dip-C	FBgn0000455	901	1394	1241	1493	694	890	1473	971	1443	1963	1342	1184	1355	969	1201	1003	1925	1271
disco	FBgn0000459	882	1419	1140	1327	616	699	1454	610	973	1386	958	919	1095	709	811	792	1584	1191
Dl	FBgn0000463	489	658	620	597	392	464	881	408	605	678	703	582	540	354	429	371	950	544
Lar	FBgn0000464	399	495	447	499	248	308	542	370	468	489	522	418	443	492	553	297	691	365
Cyp6a2	FBgn0000473	1375	1763	2577	2602	2316	4377	2859	1467	2895	3851	2057	1992	6488	3320	3894	4268	2967	2251
DNaseII	FBgn0000477	876	2367	2255	3719	923	1141	4874	2257	2031	4427	1240	1421	2365	1034	2124	2937	2139	2683
dnc	FBgn0000479	6994	8934	7215	7753	4020	4641	8854	5192	7104	7707	8062	7032	6530	6321	8057	4925	10290	6129
dor	FBgn0000482	779	1123	870	1036	496	720	1153	674	863	1223	971	949	890	747	888	628	1288	851
Pka-C3	FBgn0000489	3586	4176	3833	4076	2472	2517	4252	2747	4013	4647	3978	3778	3587	3101	3144	2174	6185	3364
dpp	FBgn0000490	1069	1607	1504	1617	863	989	1683	1111	1229	1912	1800	1561	1331	871	1248	1017	2349	1340
Dr	FBgn0000492	408	852	268	392	168	417	644	197	295	528	332	287	324	247	228	184	436	290
ds	FBgn0000497	880	1258	1071	1114	633	665	1574	739	875	1188	1155	1007	1040	795	712	551	1547	747
dsh	FBgn0000499	1053	1731	1269	1568	665	1193	1657	1050	1233	1735	1468	1330	1332	1081	1403	1023	1962	1178
Dsk	FBgn0000500	748	1325	942	1350	637	1354	1719	962	1060	1742	1767	1365	1297	814	1924	1490	1398	1439
dsx	FBgn0000504	1406	1647	1533	1742	825	959	2319	1162	1507	2207	1569	1580	1431	1014	1241	1042	2445	1361
dwg	FBgn0000520	396	556	456	461	260	439	559	322	381	633	467	434	446	362	443	315	632	446
dx	FBgn0000524	463	882	633	773	318	516	875	459	555	858	796	701	773	450	591	523	919	609
e	FBgn0000527	4685	9097	7693	8784	3668	4894	12106	5575	7082	10723	9105	9366	8990	5155	2881	4768	9799	6294
bsh	FBgn0000529	203	297	203	218	116	196	262	149	199	235	211	194	246	215	166	130	275	206
ea	FBgn0000533	923	1427	890	1037	984	1216	1124	799	751	1303	1395	1150	1808	1158	964	812	2607	1875
eag	FBgn0000535	3513	4130	3459	4032	1991	3492	5423	2892	3132	4127	3527	2944	3751	3978	3653	1846	5135	3100
eas	FBgn0000536	6117	9190	7469	9590	4508	5580	10705	5544	6943	10963	7518	7981	8192	5606	5995	5970	10356	7066
E(bx)	FBgn0000541	5393	6985	6141	7016	3696	4253	7960	4858	6679	7643	6777	5999	5696	5254	6540	3994	9058	5445
ec	FBgn0000542	460	674	649	598	319	348	697	410	452	589	673	635	668	502	481	366	883	407
ecd	FBgn0000543	941	1377	1036	1255	639	924	1350	803	1014	1313	1201	1018	1170	957	1056	741	1576	911
EcR	FBgn0000546	2660	3738	2870	3280	1604	2281	3849	2355	3051	3669	3243	2980	3076	2751	2940	1904	3986	2520
ed	FBgn0000547	4080	5566	5192	5866	2860	3096	6152	3552	4660	5892	5723	5118	4867	4173	4146	3105	7058	4156
Edg78E	FBgn0000551	17	14	15	16	4	21	19	28	10	16	18	20	17	16	14	6	17	8
Edg84A	FBgn0000552	2	3	2	3	1	1	2	3	6	1	0	2	3	1	5	3	4	0
Ef1alpha48D	FBgn0000556	228233	384782	288976	351872	142577	214441	380519	185502	216625	390264	298992	309347	281264	166657	163080	194716	413051	301378
Ef1alpha100E	FBgn0000557	28245	39346	33531	39522	19475	24397	42710	25073	32393	42004	37128	34299	34611	28315	32416	21037	52297	30679
EF2	FBgn0000559	138443	217284	170791	200244	97051	123980	231815	115015	141007	219123	181219	184211	173716	115755	107780	109199	253380	172739
eg	FBgn0000560	25	46	34	55	13	23	49	25	19	52	39	51	36	14	23	31	45	32
egl	FBgn0000562	3540	5137	4391	5178	2548	3433	6188	3374	4211	5827	4656	4610	4953	3580	3892	3215	6883	4222
Eh	FBgn0000564	5	6	14	8	8	3	2	8	23	8	11	26	3	4	1	1	6	1
Eip71CD	FBgn0000565	1299	2845	1735	2613	982	5442	3323	1786	1814	3610	2746	2546	2500	1551	9119	7106	2519	2188
Eip55E	FBgn0000566	1187	2180	1396	1872	758	1241	1911	1341	1341	2488	1707	1670	1697	1092	1353	1346	2323	1687
Eip74EF	FBgn0000567	1384	1861	1510	1586	851	1128	2062	1109	1481	1871	1443	1459	1797	1573	1188	834	2425	1267
Eip75B	FBgn0000568	5130	7011	5652	6775	2985	4933	8394	4528	6089	7583	6487	5696	6715	5398	5918	3802	7837	5413
emc	FBgn0000575	4674	6065	5408	6032	3049	4558	7321	4388	5642	7189	6629	5860	5541	4376	5649	3783	7825	5285
ems	FBgn0000576	188	245	226	249	108	158	296	147	181	335	277	219	226	136	168	119	315	222
en	FBgn0000577	108	172	164	179	64	130	174	99	124	214	174	145	168	104	143	105	231	138
ena	FBgn0000578	1481	2204	1711	1949	922	1392	2507	1343	1685	2342	2005	1795	1953	1599	1463	1103	2497	1487
Eno	FBgn0000579	37803	53815	46756	52417	27117	29735	54091	36415	43569	60015	55868	51186	46464	38298	34990	30929	68765	35783
E(Pc)	FBgn0000581	3964	5040	4311	5262	2501	3225	6150	3649	4797	6177	5335	4680	4351	3546	4733	3258	6505	4153
esc	FBgn0000588	284	350	428	382	214	259	372	287	260	347	267	223	347	302	279	162	419	219
E(spl)m8-HLH	FBgn0000591	0	0	0	0	0	0	0	0	0	1	0	0	0	0	0	0	0	0
Est-6	FBgn0000592	10752	23933	19002	28964	6986	12527	21231	11523	9126	22713	14255	15725	22834	12340	12604	15710	21203	17219
Est-P	FBgn0000594	0	0	0	0	0	0	0	0	0	0	0	0	0	0	0	0	0	0
eve	FBgn0000606	0	0	2	1	1	2	1	0	4	3	1	3	0	0	0	1	7	2
exd	FBgn0000611	4773	7001	5729	6593	3528	4787	7564	4572	6007	7370	6862	6587	5991	4965	5922	4353	8810	5440
exu	FBgn0000615	50	107	45	60	39	42	68	25	40	105	55	54	55	32	58	51	64	70
e(y)1	FBgn0000617	220	395	294	364	146	245	387	226	237	457	345	279	306	251	307	242	404	294
e(y)2	FBgn0000618	148	265	211	220	126	167	233	172	161	283	231	210	187	127	160	124	246	186
eyg	FBgn0000625	291	390	389	414	223	256	396	276	287	426	380	375	316	277	317	206	534	283
E(z)	FBgn0000629	753	1152	829	1025	546	737	1203	760	862	1191	1095	957	916	775	960	678	1424	811
fas	FBgn0000633	1999	2551	2002	2498	1150	1636	2795	1710	2317	2690	2205	1981	2187	2209	2463	1251	3107	2014
Fas2	FBgn0000635	3839	5673	4552	5342	2661	3441	6627	3572	4030	5732	5340	5077	4777	3850	4284	3237	6866	4114
Fas3	FBgn0000636	2346	3269	2800	3200	1734	2163	3672	2157	2496	3598	3302	3025	2997	2281	2511	1852	4085	2386
Fbp1	FBgn0000639	9	2	8	7	2	2	3	1	5	4	6	6	8	3	8	4	1	3
Fbp2	FBgn0000640	1	0	3	2	0	1	0	0	1	2	0	8	0	0	2	1	4	2
Fcp3C	FBgn0000644	24	33	13	16	9	17	22	11	21	26	17	10	21	18	26	12	39	19
fj	FBgn0000658	181	214	242	212	156	96	231	121	177	195	189	180	171	185	81	51	309	121
fkh	FBgn0000659	548	733	610	688	378	545	740	516	687	771	796	657	621	542	973	557	905	508
fl(2)d	FBgn0000662	2353	3148	2658	3262	1642	2459	3670	2324	2565	3714	3160	2754	2695	2237	2893	1960	4062	2671
Actn	FBgn0000667	12254	14322	15231	12984	8868	7420	13142	7113	11552	12139	11857	11568	13504	12134	8652	5134	22161	7157
fliI	FBgn0000709	1264	1810	1376	1769	898	1257	1980	1157	1545	1902	1762	1524	1464	1282	1511	1054	2218	1316
flw	FBgn0000711	9117	11176	9734	10681	6261	7593	12915	7765	10652	12457	11194	10626	10046	9201	9542	6301	14942	9038
FMRFa	FBgn0000715	267	414	251	360	160	266	447	254	321	374	329	293	320	285	408	226	422	326
fog	FBgn0000719	1961	2654	2449	2635	1343	1771	3039	1865	2158	2888	2877	2405	2100	1694	1978	1610	3227	1848
for	FBgn0000721	6837	11406	9102	11250	4805	7057	11850	6335	7636	12433	10146	10010	8891	5716	6841	7444	13404	9875
FER	FBgn0000723	3303	4325	4337	4587	2745	2895	4969	3268	4383	4999	4650	4247	3874	3276	3648	2446	6589	3355
gd	FBgn0000808	1	3	4	0	1	2	1	0	1	1	5	5	3	0	1	0	3	1
fs(1)K10	FBgn0000810	565	942	593	806	364	666	922	529	572	851	772	679	790	650	764	517	943	681
png	FBgn0000826	6	8	4	9	1	5	7	10	3	8	1	8	7	3	8	3	7	10
fs(1)Ya	FBgn0000927	0	0	0	0	0	0	3	0	0	0	2	0	1	0	11	2	0	0
fs(1)Yb	FBgn0000928	0	3	1	3	1	7	3	1	3	6	7	1	9	4	2	3	6	3
tj	FBgn0000964	660	1028	594	915	365	486	878	527	609	954	743	640	714	566	602	547	925	613
dup	FBgn0000996	136	197	165	202	82	100	207	124	135	244	139	184	165	109	141	87	221	129
ft	FBgn0001075	365	448	506	410	277	216	388	182	378	325	353	319	308	340	228	148	683	217
ftz	FBgn0001077	0	0	0	0	2	2	3	0	3	1	2	1	7	1	0	1	0	0
ftz-f1	FBgn0001078	2206	2939	2437	2716	1467	2186	3240	1848	2569	2984	2796	2443	2723	2400	2477	1502	3601	2235
fu	FBgn0001079	484	666	515	635	292	418	703	381	526	713	615	576	575	462	479	350	792	487
fw	FBgn0001083	1192	1691	1416	1457	836	961	1857	1102	1231	1550	1628	1491	1366	1260	746	484	1895	778
fy	FBgn0001084	95	173	170	165	98	150	232	130	159	229	173	153	183	116	159	139	238	146
fz	FBgn0001085	500	675	653	685	381	469	671	453	573	716	698	621	628	517	615	346	909	540
fzy	FBgn0001086	8	8	3	3	8	6	12	3	7	6	10	4	9	9	27	4	6	3
g	FBgn0001087	2590	3469	2994	3425	1787	2563	3767	2391	3035	3918	3215	2945	3164	2644	3013	1971	4758	2602
Gal	FBgn0001089	166	308	238	268	145	169	311	142	180	299	255	260	257	180	207	194	338	257
bnb	FBgn0001090	19532	31615	28173	30900	13142	18120	32843	17783	23480	35233	28745	28120	27920	16113	13586	17980	40477	24419
Gapdh1	FBgn0001091	36046	48130	44819	44752	25655	21987	43949	32095	37747	50963	50343	46072	39145	35533	25962	19054	64652	25446
Gapdh2	FBgn0001092	25997	38927	33200	38030	19893	20425	39067	25694	31029	45032	39503	37125	32318	27427	25111	21689	52243	27689
Gdh	FBgn0001098	27666	33430	30915	29762	19091	15578	30653	20314	29377	32309	28509	27700	27093	27016	19539	11774	52678	20889
gdl	FBgn0001099	4	23	14	27	8	13	17	8	15	17	20	19	12	12	19	7	26	17
Galphai	FBgn0001104	1169	1917	1467	1714	811	1131	2114	1109	1302	1838	1641	1564	1635	1231	1119	1095	1961	1258
Gbeta13F	FBgn0001105	8540	11781	9077	11160	5742	7774	12858	7480	10092	12434	10954	10349	10123	9219	9822	6710	13386	9249
DCTN1-p150	FBgn0001108	2680	3844	3072	3625	1827	2416	3973	2311	3060	4107	3556	3179	3134	2616	2934	2126	4719	2764
Gld	FBgn0001112	836	1264	1234	1456	643	889	1699	825	1000	1364	1223	1259	1247	944	1325	1071	1412	1138
Glt	FBgn0001114	19967	38904	24063	38217	12515	13468	33399	16863	20973	42955	23410	26553	26791	14587	16183	24647	36505	29392
gnu	FBgn0001120	4	2	7	9	4	2	9	3	8	8	10	10	2	3	14	8	6	5
Galphao	FBgn0001122	8303	10185	8537	9781	5434	6488	10948	6467	10357	10039	9915	9077	9031	9521	9403	5333	12806	7374
Galphas	FBgn0001123	2660	3713	3052	3469	1905	2517	3849	2330	2988	3682	3511	3183	3278	2878	3042	2070	4491	2807
Got1	FBgn0001124	6982	11310	10160	12610	6030	7534	14412	9015	9288	14797	12150	12363	10856	7522	9021	9033	15304	10440
Got2	FBgn0001125	6035	10605	8783	12253	4784	5774	9771	6335	7719	13466	9218	9345	8629	6036	7527	8114	11772	7307
Gpdh	FBgn0001128	27361	36400	29925	33035	17416	16472	30564	17793	22646	33442	28543	27893	27479	22461	17923	17338	49263	27316
grau	FBgn0001133	659	913	721	915	397	611	1038	611	692	1054	844	753	787	647	679	543	1053	725
Grd	FBgn0001134	372	477	396	481	234	337	504	309	404	486	442	411	418	361	316	205	576	336
grk	FBgn0001137	723	1126	844	996	480	715	1189	726	694	1138	1015	1027	801	531	1241	798	1311	825
grn	FBgn0001138	296	360	307	381	158	282	446	248	306	392	407	322	334	295	261	198	495	297
gro	FBgn0001139	2588	3384	2746	3347	1844	2483	3800	2396	3051	3769	3351	3019	3093	2297	3188	2230	4433	2727
Gs1	FBgn0001142	8416	11888	14478	15041	7957	8743	11713	7154	14534	16302	13323	13013	9462	7959	9790	7749	16066	9125
Gs2	FBgn0001145	41254	67640	62952	69499	36116	45816	86696	50606	54965	81438	67852	62775	65156	43315	36776	37914	95594	58886
gsb-n	FBgn0001147	14	12	10	13	7	14	18	10	18	25	14	7	10	9	6	9	19	12
gsb	FBgn0001148	3	8	2	4	1	5	6	0	4	3	5	4	3	0	1	5	2	3
GstD1	FBgn0001149	6153	13652	10806	13659	6855	12868	13130	8647	10212	19531	13811	11632	11354	8039	11061	9977	14512	11091
gt	FBgn0001150	98	175	108	112	50	122	160	127	73	133	97	93	133	124	121	52	151	81
h	FBgn0001168	1341	2563	1457	1690	774	1408	1765	1214	1432	1919	1737	1480	1423	957	1444	1090	2150	1515
H	FBgn0001169	910	1275	1095	1218	622	792	1423	870	979	1416	1189	1137	1154	798	1032	763	1546	980
H2.0	FBgn0001170	27	30	22	31	18	16	36	24	25	37	29	26	29	26	25	19	37	28
halo	FBgn0001174	1	4	4	0	0	4	3	1	3	3	3	1	5	1	2	3	3	3
hay	FBgn0001179	380	551	408	532	240	389	596	335	446	570	494	434	465	398	457	264	680	402
hb	FBgn0001180	195	248	288	289	153	207	334	240	268	325	287	316	241	157	281	177	377	175
her	FBgn0001185	687	1023	778	927	458	677	1136	667	878	1093	916	857	859	830	806	556	1244	836
Hex-A	FBgn0001186	13406	17636	16971	17335	9731	10620	20968	12864	16254	19817	19859	17524	16863	13654	12909	9388	25768	13906
Hex-C	FBgn0001187	2464	3928	2961	4158	1441	1611	3292	1874	2319	3858	2447	2587	2548	1784	1648	1871	4326	3272
hfw	FBgn0001189	1211	1945	1677	1806	893	1194	2087	1044	1286	1959	1646	1493	1590	1153	1156	999	2427	1598
His2Av	FBgn0001197	1360	2174	1747	1985	861	1669	2226	1395	1522	2537	1988	1862	1886	1396	1818	1368	2465	1669
hook	FBgn0001202	2519	3373	2629	3294	1750	2282	3655	2176	3069	3731	3253	2996	3013	2611	3159	2077	4264	2591
Hmr	FBgn0001206	269	447	263	329	167	294	373	227	299	383	347	316	328	239	322	220	495	364
Hn	FBgn0001208	9491	15688	13561	17632	6484	6563	20223	9260	11699	20548	12734	15006	15291	8579	7735	11870	16000	14428
Hrb98DE	FBgn0001215	5753	8584	5766	7603	3447	6563	8430	5354	5089	8107	6862	6242	7082	6419	6474	4635	9949	6345
Hsc70-1	FBgn0001216	1543	1724	1877	2101	1202	1519	1695	1198	1751	2345	2313	1768	1791	1426	1984	1225	2993	1270
Hsc70-2	FBgn0001217	113	226	163	202	131	219	71	51	365	628	365	210	355	349	313	277	433	267
Hsc70-3	FBgn0001218	9236	20105	9649	16881	5270	10965	13426	10801	10587	18971	15313	12894	13352	12438	13209	10966	15379	10810
Hsc70-5	FBgn0001220	7620	11664	8446	11219	5017	8006	11951	7137	8785	12691	10193	9297	10053	8571	7633	5850	13289	8147
Hsf	FBgn0001222	1628	2225	1817	2283	1207	1742	2467	1575	1796	2489	2307	1952	2116	1633	1975	1537	2985	1790
Hsp22	FBgn0001223	0	0	0	0	0	0	0	0	0	0	0	0	0	0	0	0	0	0
Hsp23	FBgn0001224	202	329	274	294	141	188	304	134	279	345	185	227	318	289	198	147	373	205
Hsp26	FBgn0001225	186	293	200	217	131	215	329	165	197	240	281	303	353	268	252	126	335	194
Hsp27	FBgn0001226	96	136	109	215	89	119	164	106	74	131	164	146	177	89	118	100	152	134
Hsp67Ba	FBgn0001227	38	51	36	49	30	36	32	23	44	49	44	26	49	48	41	9	47	22
Hsp67Bb	FBgn0001228	0	0	0	0	0	0	0	0	0	0	0	0	0	0	0	0	0	0
Hsp67Bc	FBgn0001229	189	278	227	227	127	147	224	162	180	122	174	185	215	254	196	108	373	163
Hsp68	FBgn0001230	330	572	288	409	209	407	318	211	423	639	387	366	549	604	754	370	389	246
Hsp83	FBgn0001233	9171	38957	10715	17567	8263	37570	24978	10774	13498	15307	18395	18522	38566	38523	16183	10575	21099	15510
Hsromega	FBgn0001234	4774	6980	5201	5339	3027	5858	7002	4636	4923	6319	5838	5670	6594	4894	5556	3681	8018	5065
hth	FBgn0001235	5761	8316	6777	8206	3836	5061	9099	4954	6619	9189	7437	7151	6785	5491	6599	4986	9450	6775
Ide	FBgn0001247	2818	3684	3257	3756	1880	2565	4302	2633	3461	4304	3863	3656	3341	2790	3440	2375	4986	2986
Idh	FBgn0001248	12664	23004	14937	22086	8143	13629	22850	12947	13664	26473	16695	16488	17657	11022	13781	12755	20464	15902
if	FBgn0001250	4356	6189	5464	5928	2982	3706	6990	3864	4832	7044	6338	5580	5251	3725	3949	3143	8403	4741
ImpE1	FBgn0001253	130	196	158	178	63	114	113	74	84	139	138	110	186	107	96	137	148	95
ImpE2	FBgn0001254	1	1	2	0	1	1	9	1	0	1	12	1	2	2	1	2	3	4
ImpE3	FBgn0001255	14	18	23	21	14	9	13	9	12	22	15	18	15	20	8	17	21	18
ImpL1	FBgn0001256	16	22	42	67	31	56	14	6	44	73	47	33	45	51	67	54	75	51
ImpL2	FBgn0001257	1916	2896	1950	2426	1400	2860	3100	2046	2472	3649	2724	2430	2695	1703	3128	2858	3347	2636
ImpL3	FBgn0001258	345	354	488	544	250	391	458	226	301	574	380	437	338	168	355	332	567	432
in	FBgn0001259	133	207	180	210	98	86	237	115	169	217	158	186	141	115	124	101	252	150
inaD	FBgn0001263	24315	33549	30669	36176	18970	26004	38681	21790	29215	40004	29334	28340	35361	29931	25574	17455	52130	30304
inv	FBgn0001269	161	286	217	240	120	170	309	178	194	246	250	253	233	185	249	143	372	200
ix	FBgn0001276	173	352	234	309	121	247	355	203	262	356	304	254	284	204	243	184	351	236
janA	FBgn0001280	390	668	496	734	274	504	798	462	406	791	634	560	622	404	498	487	705	543
janB	FBgn0001281	0	0	0	0	0	1	0	0	0	1	0	0	2	0	0	0	0	0
Jon44E	FBgn0001285	7	16	16	15	10	16	14	11	5	19	22	15	8	10	12	11	22	14
Jra	FBgn0001291	1241	1784	1463	1627	861	1340	1898	1235	1351	2166	1738	1605	1594	1204	1512	1100	2136	1419
kar	FBgn0001296	4022	5168	5253	4623	2996	3445	5539	3347	4634	5719	5227	5024	5149	3675	2893	2316	7437	3663
kay	FBgn0001297	6555	9625	8598	9055	4648	5938	11853	6634	7639	10758	9093	8696	9078	6444	7725	5924	13282	7555
kel	FBgn0001301	1232	1650	1428	1424	798	986	1774	940	1444	1642	1376	1353	1401	1215	1229	817	2052	1099
Khc	FBgn0001308	4673	7419	5528	6879	3321	4465	7638	4558	5478	7651	6986	6135	6079	4978	5016	4120	8844	5286
kkv	FBgn0001311	467	433	769	310	468	84	704	208	575	249	327	393	518	707	56	41	1155	183
kl-2	FBgn0001313	1	1	2	1	1	2	2	1	1	1	1	1	1	1	2	0	3	0
klar	FBgn0001316	5138	7145	6044	7235	3628	4448	7698	4467	5211	7081	7194	6199	6104	4797	5933	4230	9702	6023
kn	FBgn0001319	265	303	289	339	147	249	390	259	319	367	318	309	258	268	299	202	478	290
kni	FBgn0001320	539	841	658	824	348	572	871	525	594	860	783	693	642	391	648	504	922	604
knk	FBgn0001321	46	51	51	40	43	34	60	26	48	46	36	41	43	29	27	26	74	23
knrl	FBgn0001323	533	752	604	689	394	545	864	429	554	792	807	708	556	366	636	440	922	545
kto	FBgn0001324	1508	2200	1777	2013	1018	1279	2293	1282	1688	2287	1937	1766	1833	1498	1750	1284	2658	1522
Kr	FBgn0001325	70	66	59	59	32	64	90	53	68	72	64	71	82	70	88	37	101	55
kz	FBgn0001330	329	421	324	391	181	262	471	243	342	450	353	367	377	270	273	235	631	357
l(1)1Bi	FBgn0001341	397	501	358	438	244	315	513	290	424	557	479	417	413	395	334	264	563	421
egh	FBgn0001404	3487	4758	4137	4918	2431	3382	5410	3139	3691	5441	5069	4473	4142	3049	4145	2950	6036	3974
l(1)10Bb	FBgn0001491	611	955	669	721	429	610	945	579	659	876	823	778	791	580	656	524	1063	621
Hlc	FBgn0001565	4963	6077	6352	5382	3676	3949	7063	3192	5440	5917	5101	5410	5621	4097	3206	2430	9156	4847
Grip91	FBgn0001612	539	721	600	681	371	499	740	415	672	765	632	559	614	577	621	468	936	579
dlg1	FBgn0001624	11462	15650	11966	13868	7260	9642	15149	9236	12368	15824	14552	12201	13594	12321	11898	8048	17973	9930
ifc	FBgn0001941	1116	1803	1498	1655	877	1246	1821	1088	1172	1887	1651	1528	1567	1017	1471	1183	2154	1504
eIF-4a	FBgn0001942	56093	87501	70050	78921	39121	58764	92774	50850	58825	89946	77284	75126	71207	47096	51757	47904	99631	70430
Arpc1	FBgn0001961	2804	4455	3455	4012	1967	3020	4700	2973	3170	4962	4375	3634	3899	2637	3418	2631	5445	3367
Sos	FBgn0001965	2485	3740	2857	3487	1653	2510	3940	2428	3160	4006	3510	2975	3347	2818	3054	2146	4436	2608
NimC3	FBgn0001967	0	0	0	1	0	0	0	0	1	0	0	0	0	0	0	0	0	0
Pgant35A	FBgn0001970	0	6	14	5	3	4	11	6	4	7	2	3	2	4	2	1	7	1
l(2)35Bd	FBgn0001974	294	404	284	371	179	237	397	249	300	373	335	313	317	219	315	244	432	289
CIAPIN1	FBgn0001977	504	770	573	646	300	509	741	490	509	779	688	641	640	471	586	438	806	566
stc	FBgn0001978	1527	2401	1726	2150	1020	1527	2227	1433	1670	2404	1978	1940	1934	1492	1688	1352	2628	1642
esg	FBgn0001981	33	29	27	38	16	33	35	29	31	40	37	31	37	21	24	23	33	19
wor	FBgn0001983	0	1	1	0	1	0	0	0	0	0	0	0	0	0	0	0	0	0
l(2)35Df	FBgn0001986	651	1001	761	969	423	594	1127	604	891	1044	863	857	833	661	698	552	1222	771
Gli	FBgn0001987	1447	2319	2090	2174	1188	1487	2683	1496	1973	2708	2434	2226	2132	1499	1545	1502	2961	1700
ND-B17	FBgn0001989	3581	5045	4709	4544	2607	2911	4813	3376	4004	5113	4643	4286	4559	3568	3201	2395	6591	3460
wek	FBgn0001990	302	428	337	367	177	313	447	232	338	467	364	347	374	266	277	232	461	328
Ca-alpha1D	FBgn0001991	5444	6302	5402	6014	3368	4497	7482	5009	5894	6891	6383	4919	5260	5527	6447	3338	9991	4473
Cyp303a1	FBgn0001992	91	116	96	97	57	80	101	98	60	83	134	95	101	107	92	44	113	81
crp	FBgn0001994	3203	4586	3784	4426	2341	3250	5039	2797	3986	4560	4464	3955	4338	3433	3692	2522	5843	3649
mRpL4	FBgn0001995	655	1034	859	987	505	680	1005	598	750	933	896	814	831	753	681	420	1244	662
l(2)37Bb	FBgn0002021	760	1124	955	1023	584	697	1211	726	948	1180	1102	944	993	779	719	542	1290	766
Catsup	FBgn0002022	1282	2215	1619	2038	909	1395	2368	1382	1479	2490	1955	1881	1807	1128	1534	1427	2415	1771
Lim3	FBgn0002023	294	414	334	350	183	350	460	320	401	418	443	395	321	366	443	235	573	296
l(2)37Cc	FBgn0002031	3042	4735	3617	4448	1984	2996	4751	3086	3220	5079	4372	3980	3803	3069	2730	2005	5657	3293
CG10561	FBgn0002036	1495	2054	1691	1812	967	1291	2283	1322	1867	2227	1982	1756	1866	1509	1585	1161	2698	1571
swm	FBgn0002044	2324	3436	2660	3388	1520	2347	3529	2075	2731	3776	3363	2966	3043	2323	2849	2056	4193	2570
AspRS	FBgn0002069	439	721	547	647	322	423	709	463	463	834	646	576	591	404	367	388	739	561
l(2)gl	FBgn0002121	2559	3366	3235	3335	1943	2106	3654	2020	2968	3897	3624	3149	2617	1903	2708	2211	4258	2677
l(2)tid	FBgn0002174	1591	2515	1785	2117	966	1537	2300	1485	1789	2613	2004	1850	2155	1666	1584	1249	2847	1704
dre4	FBgn0002183	1139	1783	1393	1505	788	1156	1791	975	1393	1846	1509	1519	1524	1125	1353	1008	2113	1316
l(3)73Ah	FBgn0002283	528	783	611	792	331	526	837	477	528	875	744	670	645	533	653	467	918	628
Prosbeta6	FBgn0002284	1492	2376	2034	2220	1049	1711	2379	1515	1618	2600	2164	2119	1908	1378	1697	1361	2866	1744
sas	FBgn0002306	1730	2806	2208	2663	1167	1655	3286	1795	2117	3237	2748	2357	2178	1555	1729	1493	3310	2019
l(3)87Df	FBgn0002354	307	435	357	365	253	279	435	288	362	426	384	352	370	324	298	226	477	303
dco	FBgn0002413	2986	4187	3626	4192	2237	2680	4592	2750	3882	4602	4115	3878	3519	3071	3514	2457	5713	3300
hyd	FBgn0002431	5795	8698	6447	8139	3833	5247	9796	5267	7248	9136	7811	7135	7266	5867	6144	4988	10291	6313
l(3)mbn	FBgn0002440	3	4	6	2	2	4	22	2	7	6	8	2	5	10	1	1	10	2
l(3)mbt	FBgn0002441	1484	2568	1889	2125	1105	1636	2425	1503	1644	2371	2095	1841	2052	1722	1706	1252	2750	1662
sti	FBgn0002466	15	32	20	31	28	19	37	31	15	42	34	34	27	20	61	26	41	20
pho	FBgn0002521	1806	2226	1862	2175	1274	1480	2466	1603	1948	2375	2155	2089	1947	1880	1979	1383	2963	2086
lab	FBgn0002522	102	161	119	141	69	92	166	86	96	193	153	135	136	67	98	84	210	123
lace	FBgn0002524	1202	1727	1341	1632	822	1155	1952	1095	1429	1855	1713	1693	1497	1239	1488	1045	2127	1361
Lam	FBgn0002525	873	1537	921	1317	579	1095	1509	914	978	1517	1384	1206	1197	938	1224	829	1409	1058
LanA	FBgn0002526	2836	4796	3641	4846	1588	2003	5746	2921	3041	5167	4120	3761	3724	2668	2072	2432	4921	2784
Lcp1	FBgn0002531	25	18	12	8	6	8	15	8	4	5	7	17	8	7	9	10	22	2
Lcp2	FBgn0002533	9	3	2	2	1	1	8	7	2	4	4	4	1	1	1	1	10	3
Lcp3	FBgn0002534	4	1	4	5	3	2	6	5	1	3	5	10	3	1	3	1	3	3
Lcp4	FBgn0002535	0	0	1	0	0	0	0	1	2	0	0	0	0	0	0	0	0	0
lds	FBgn0002542	182	286	177	187	96	147	245	143	147	198	230	176	240	160	197	151	252	182
robo2	FBgn0002543	408	482	397	483	180	249	566	334	503	552	533	447	422	368	421	363	707	407
lin	FBgn0002552	559	753	593	727	319	503	809	492	557	874	717	543	660	489	592	488	918	554
l(1)sc	FBgn0002561	0	0	0	1	0	0	1	0	0	0	0	0	1	0	0	0	0	0
Lsp1alpha	FBgn0002562	13	4	6	11	1	1	7	1	1	7	0	3	6	0	0	2	1	0
Lsp1beta	FBgn0002563	84	3638	69	442	71	69	307	29	41	369	30	109	481	20	89	897	50	162
Lsp1gamma	FBgn0002564	554	119	8	96	11	29	10	44	25	4	708	161	50	143	146	39	17	212
Lsp2	FBgn0002565	21	448	18	254	7	7	40	4	4	308	1	32	242	6	10	185	5	37
lt	FBgn0002566	1915	2557	2107	2407	1354	1877	2960	1838	2191	2690	2412	2262	2307	1846	2364	1658	3333	2176
Rab32	FBgn0002567	11159	15258	16181	17155	9228	10585	17347	10991	11873	17824	14595	13368	14022	11282	10283	8771	22217	11457
Mal-A2	FBgn0002569	17	44	15	23	9	6	74	33	5	10	34	39	14	15	37	49	59	26
Mal-A1	FBgn0002570	283	304	216	242	143	197	331	266	192	326	345	278	279	199	521	522	360	207
Mal-A3	FBgn0002571	8	12	5	3	3	5	14	14	1	3	11	7	4	1	1	2	31	4
sens	FBgn0002573	28	33	31	33	16	20	30	23	37	32	55	35	17	23	32	21	60	36
lz	FBgn0002576	589	991	776	840	411	843	980	570	564	933	713	604	1011	723	763	575	1055	666
m	FBgn0002577	16	32	11	13	9	29	27	10	15	14	18	20	16	11	47	23	8	13
Kaz-m1	FBgn0002578	89	39	2	29	0	103	6	35	17	0	178	111	54	37	183	156	2	40
RpL36	FBgn0002579	23680	37035	28367	32365	16966	24560	38423	24029	24643	40159	31045	32268	31474	19958	21355	21195	39865	29764
RpS5a	FBgn0002590	30623	49091	36771	42381	20983	29387	48793	28876	29903	51583	39404	42529	39051	24398	24353	26902	53528	39462
E(spl)m2-BFM	FBgn0002592	69	86	73	85	45	47	70	56	75	99	126	90	57	62	76	37	125	80
RpLP1	FBgn0002593	30562	51869	38225	43174	20913	30701	55955	29873	31959	54245	39287	44126	40776	24849	28107	31215	57959	42953
RpL19	FBgn0002607	34928	56955	44110	48977	24104	35133	59486	33890	36212	57586	45195	47692	46255	28778	30949	32057	62862	45252
E(spl)m3-HLH	FBgn0002609	83	170	117	92	79	99	142	72	121	166	172	145	140	104	102	77	168	94
RpS3	FBgn0002622	35989	57140	45373	52594	25621	37947	60507	36237	36860	62042	49204	51249	45844	29140	29526	32015	66548	48313
RpL32	FBgn0002626	26026	40547	30537	36653	17805	26297	40612	25662	24636	42588	34535	35376	34570	20275	22813	23849	43865	33699
E(spl)m4-BFM	FBgn0002629	0	0	0	0	0	0	0	0	0	0	0	1	0	0	0	0	0	0
E(spl)m5-HLH	FBgn0002631	0	0	0	0	0	0	0	0	0	0	1	0	0	0	0	0	2	0
E(spl)m6-BFM	FBgn0002632	1	1	5	4	1	0	1	1	1	1	1	3	1	1	7	1	2	1
E(spl)m7-HLH	FBgn0002633	4	6	8	11	5	1	12	8	8	22	15	10	4	8	10	9	11	3
Rcc1	FBgn0002638	744	1149	795	1036	461	782	1159	762	798	1225	1043	922	985	733	823	642	1256	914
mal	FBgn0002641	353	575	496	581	233	401	618	370	353	648	593	532	453	396	492	419	638	454
mam	FBgn0002643	3390	5255	3724	4265	2266	2800	5420	2774	4209	5038	4129	3737	4374	3941	3700	2646	6110	3281
Map205	FBgn0002645	2717	3740	3399	3491	2040	2602	4165	2408	3498	4161	2818	2559	2978	2333	2953	2102	4853	3060
twe	FBgn0002673	44	66	42	53	25	48	85	39	44	62	71	43	50	48	56	40	65	50
mei-9	FBgn0002707	223	339	205	284	147	187	345	234	200	288	268	240	235	175	250	168	331	184
mei-218	FBgn0002709	8	11	11	7	4	10	8	9	4	17	8	10	8	5	8	7	9	7
mei-S332	FBgn0002715	75	108	41	51	43	77	68	37	60	68	45	58	86	68	70	43	106	68
mei-W68	FBgn0002716	21	29	23	26	18	24	27	13	22	45	33	31	25	20	30	20	40	17
Men	FBgn0002719	15682	23129	21223	24215	12411	13568	27553	14818	14377	23347	24915	24598	19049	13848	15001	14638	29075	19251
Met	FBgn0002723	1239	1794	1526	1767	956	1162	1965	1132	1575	1904	1734	1531	1716	1387	1522	984	2560	1484
E(spl)malpha-BFM	FBgn0002732	11	13	12	13	5	10	14	6	14	12	13	12	8	15	7	3	11	9
E(spl)mbeta-HLH	FBgn0002733	300	433	428	393	273	337	493	348	346	408	491	442	432	335	307	251	583	318
E(spl)mdelta-HLH	FBgn0002734	2	2	0	0	0	0	0	1	1	0	0	1	1	0	2	1	0	0
E(spl)mgamma-HLH	FBgn0002735	1	3	0	0	0	3	5	0	2	3	3	3	1	2	3	0	3	1
mago	FBgn0002736	490	802	545	685	310	494	641	429	424	798	627	580	625	434	590	461	751	581
Mlc1	FBgn0002772	20271	21910	27658	18803	17081	9589	19700	10140	18318	14400	16735	16663	19973	21527	10582	5226	42272	10568
Mlc2	FBgn0002773	75347	80847	92700	65223	55079	32793	72580	36680	63997	54456	64623	63898	72058	73192	32931	17344	149865	36238
mle	FBgn0002774	2841	3615	2937	3423	1931	2614	3802	2301	3009	3867	3253	2796	3045	2628	3039	2158	4753	2726
msl-3	FBgn0002775	389	570	519	556	302	334	579	370	478	559	525	467	467	428	482	352	773	433
mnd	FBgn0002778	1237	1656	1238	1532	753	1014	2042	1238	1371	1698	1633	1501	1414	1078	1092	909	1964	1219
mod	FBgn0002780	3332	4468	3500	3991	2060	2828	5062	3058	3842	5259	4594	4726	3873	2861	2484	2249	5575	3678
mod(mdg4)	FBgn0002781	3304	4915	3902	4631	2218	3569	5156	3218	3756	5382	4740	4135	4234	3395	4172	2787	6141	3510
mor	FBgn0002783	1699	2641	2000	2526	1181	1723	2711	1702	2157	2770	2457	2168	2261	1821	2343	1640	3226	2047
Rpn8	FBgn0002787	2082	2964	2492	2806	1448	1912	3104	2013	2247	3369	2987	2756	2469	1872	2236	1712	3806	2346
Mp20	FBgn0002789	4952	7054	4849	4939	2541	3701	6487	3330	5054	7341	4638	5337	5653	3705	4367	2544	6462	3590
mr	FBgn0002791	467	657	485	536	299	463	636	391	525	643	557	523	588	471	539	386	848	490
ms(3)K81	FBgn0002838	0	2	0	1	0	0	0	0	0	0	0	0	0	0	2	0	1	0
sa	FBgn0002842	1	3	1	1	1	1	1	1	0	3	1	2	0	3	3	3	0	0
Acp26Aa	FBgn0002855	0	0	0	0	0	0	0	0	0	0	0	0	0	0	0	0	0	0
Acp26Ab	FBgn0002856	0	0	2	0	0	0	0	1	0	0	1	0	0	0	0	0	0	0
Mst87F	FBgn0002862	3	11	2	2	5	2	5	8	8	11	8	4	9	8	3	2	6	3
Acp95EF	FBgn0002863	0	0	0	0	0	0	0	0	0	0	0	0	0	0	0	0	0	0
Mst98Ca	FBgn0002865	0	0	0	0	0	0	2	0	0	1	0	0	0	0	0	0	0	1
MtnA	FBgn0002868	10765	16216	15478	18212	11703	11902	19711	9506	15937	21161	9967	12839	13747	9060	11273	9150	26222	15239
MtnB	FBgn0002869	29	30	35	10	19	73	40	9	20	17	32	16	36	27	38	16	65	26
mu2	FBgn0002872	216	335	210	275	123	162	259	185	211	258	234	190	223	235	259	146	286	202
mud	FBgn0002873	16	14	22	19	8	11	25	13	14	15	24	17	8	12	31	12	28	12
mus101	FBgn0002878	218	359	232	294	187	264	321	237	251	304	295	227	305	270	324	234	349	274
mus201	FBgn0002887	357	507	376	448	242	323	554	313	450	543	505	428	397	322	394	295	606	433
mus205	FBgn0002891	301	405	340	408	208	270	523	257	404	541	444	342	299	259	451	351	534	344
mus301	FBgn0002899	46	65	42	68	28	26	53	46	43	68	49	47	55	44	67	46	77	45
mus304	FBgn0002901	105	173	110	135	54	79	131	92	94	121	145	113	96	85	132	69	143	112
mus308	FBgn0002905	185	271	180	228	105	198	284	126	180	225	232	186	195	166	254	137	253	183
Blm	FBgn0002906	235	338	251	305	154	169	390	165	259	362	304	248	233	188	258	166	392	215
mus312	FBgn0002909	0	0	0	0	0	0	0	0	0	0	0	0	0	0	0	0	0	0
Myb	FBgn0002914	2582	3609	3049	3226	1808	2284	3666	2105	2927	3691	3292	3130	3007	2421	2457	1894	4689	2832
na	FBgn0002917	3646	4717	3408	4237	2139	3077	4683	3070	4495	4770	4426	3600	4247	4306	4613	2463	5813	3008
Atpalpha	FBgn0002921	133367	170492	156749	170608	91260	94258	185725	110442	161573	179423	164708	152553	141883	141671	124629	79602	246459	118164
nau	FBgn0002922	42	35	65	55	37	28	80	35	41	39	52	56	42	43	71	49	75	43
ncd	FBgn0002924	185	236	122	139	90	100	143	71	177	181	163	114	114	107	198	92	240	107
ndl	FBgn0002926	0	0	0	2	0	0	1	0	2	1	2	1	1	3	6	0	1	1
nec	FBgn0002930	5633	9697	9495	10313	4226	5635	10400	5778	7140	12700	8343	8609	8912	5172	6310	7113	11468	8045
net	FBgn0002931	325	398	375	370	212	315	487	260	370	413	427	374	343	280	312	213	508	258
neur	FBgn0002932	234	341	336	343	217	287	410	268	338	393	349	363	307	274	309	238	418	271
ng1	FBgn0002933	0	0	0	0	0	0	0	0	0	0	0	0	0	0	0	0	0	0
ninaA	FBgn0002936	0	0	0	0	0	0	0	0	0	0	0	0	0	0	0	0	0	0
ninaB	FBgn0002937	2496	3999	3768	4411	2186	3230	5123	2780	3416	5588	3505	3509	3558	2484	3654	3296	5567	3930
ninaC	FBgn0002938	157274	185556	172624	185418	113002	102712	195626	116602	198341	199058	174004	170422	159834	170685	135367	85447	305883	137452
ninaD	FBgn0002939	544	956	670	875	420	344	387	167	371	475	248	257	837	659	263	395	424	296
ninaE	FBgn0002940	729188	1133934	926703	1157384	549617	998497	1254667	698913	893009	1421445	1083010	993253	965622	688307	1106012	802099	1500835	1080327
slou	FBgn0002941	97	141	95	106	70	91	95	80	113	117	122	105	102	103	121	72	166	89
nkd	FBgn0002945	891	1252	1118	1273	605	801	1451	811	1062	1517	1333	1130	1066	756	993	735	1688	966
nod	FBgn0002948	103	185	194	176	106	190	231	111	122	229	164	144	136	113	180	129	185	155
nos	FBgn0002962	0	0	0	0	0	0	0	0	1	0	0	1	0	1	8	1	0	0
numb	FBgn0002973	3040	4085	3273	3559	2004	2717	4244	2665	3381	4141	3935	3679	3697	3070	3199	2116	5432	2980
odd	FBgn0002985	67	99	89	111	46	75	105	59	75	106	82	75	87	51	85	69	117	74
okr	FBgn0002989	153	283	213	242	114	159	323	159	195	275	220	226	242	164	176	137	313	214
opa	FBgn0003002	156	178	176	189	82	153	248	149	161	261	186	169	162	118	137	118	281	137
or	FBgn0003008	416	621	531	554	312	422	689	377	477	643	506	559	563	405	470	364	743	528
ord	FBgn0003009	0	0	0	0	0	5	0	1	1	0	0	1	0	0	0	0	0	1
ort	FBgn0003011	595	893	675	733	407	580	943	584	774	801	809	703	814	753	561	408	1023	531
osk	FBgn0003015	2	3	3	2	3	3	1	1	8	6	13	13	3	2	99	5	5	4
osp	FBgn0003016	3742	4818	4252	5376	2427	3391	5885	3451	4032	5821	4989	4541	4523	3273	3934	2779	6668	3990
otu	FBgn0003023	1984	2519	670	587	726	1233	1770	1016	1616	2225	1471	1346	1101	972	326	141	682	391
ovo	FBgn0003028	647	1071	832	928	519	750	1111	590	775	1147	1050	900	974	638	729	557	1290	741
SP	FBgn0003034	0	0	0	0	0	0	0	0	0	0	0	0	0	0	0	0	0	0
pbl	FBgn0003041	509	744	649	743	415	458	898	499	564	787	682	643	675	449	521	433	901	558
Pc	FBgn0003042	704	931	776	902	493	669	996	581	881	953	931	821	829	801	854	541	1112	708
Pcl	FBgn0003044	618	1025	714	927	479	628	1020	593	800	1003	983	813	867	703	832	571	1215	751
Pcp	FBgn0003046	23	25	20	20	14	19	35	18	15	47	15	20	20	11	16	10	32	18
pcx	FBgn0003048	1792	2565	1912	2247	1099	1299	2749	1487	2001	2634	2244	1812	1903	1603	1773	1413	2987	1788
peb	FBgn0003053	1120	1485	1240	1524	804	1239	1773	1003	1461	1815	1539	1375	1246	845	1397	876	1981	1230
CG10598	FBgn0003057	0	0	0	0	0	0	0	1	0	0	0	0	0	2	0	0	0	0
CG9757	FBgn0003060	54	99	102	92	42	120	67	62	48	100	112	89	76	39	42	50	85	50
Fib	FBgn0003062	1118	1360	1195	1219	665	785	1549	926	1176	1559	1098	1311	1264	940	627	512	2104	1153
CG2150	FBgn0003065	3	1	5	1	0	4	7	2	5	4	3	3	4	8	3	2	5	1
Pepck	FBgn0003067	0	0	0	0	0	0	0	0	0	0	0	0	0	0	0	0	0	0
per	FBgn0003068	817	936	890	975	665	719	1053	676	1073	1224	1124	986	967	720	982	718	1552	709
Pfk	FBgn0003071	11875	15492	14428	15324	8460	8237	16432	10964	13703	16490	15607	14283	13518	12616	10363	7838	22486	10247
Pgi	FBgn0003074	11766	19069	15137	18523	8452	9531	19146	12719	13883	22281	17962	16377	14510	11452	11388	10312	21906	12590
Pgm	FBgn0003076	8538	15135	12222	15386	6742	7859	15132	9090	9616	17925	12242	13031	10743	7595	7837	8342	16396	10828
Raf	FBgn0003079	1069	1627	1114	1446	774	1029	1640	956	1366	1626	1523	1368	1314	1107	1306	933	1967	1209
phr	FBgn0003082	92	131	108	114	116	260	177	110	276	285	129	120	317	224	459	384	181	152
Pig1	FBgn0003086	2	0	0	0	0	1	2	0	0	0	0	0	0	0	1	1	0	0
pim	FBgn0003087	7	15	6	7	3	2	10	8	8	8	12	7	5	3	9	3	4	14
pip	FBgn0003089	56	59	75	29	46	21	82	34	54	37	50	55	71	68	14	5	131	18
pk	FBgn0003090	549	727	764	900	451	523	916	581	548	955	793	688	790	600	642	514	963	624
Pkc53E	FBgn0003091	5562	7611	5357	6636	3443	6036	8770	4643	5926	7172	6007	5476	7517	6979	6589	3566	8041	5375
Pkc98E	FBgn0003093	5501	6861	5935	6725	3555	4370	7747	4485	6715	7599	6809	6017	5976	5682	6448	3910	8741	5243
plu	FBgn0003114	0	0	0	0	0	0	0	0	0	0	0	0	0	0	1	1	1	1
pn	FBgn0003116	642	908	760	905	423	471	903	573	748	1070	776	855	750	561	708	510	1261	797
pnr	FBgn0003117	137	211	149	203	95	121	254	170	188	283	223	217	194	112	115	164	227	149
pnt	FBgn0003118	1117	1435	1299	1455	660	1031	1931	1028	1217	1836	1760	1480	1306	817	939	853	1821	1092
polo	FBgn0003124	3	11	4	7	2	10	13	5	9	8	6	9	11	10	30	3	4	4
Poxm	FBgn0003129	25	20	16	15	17	18	19	13	16	16	29	36	14	5	69	37	37	15
Poxn	FBgn0003130	29	52	26	48	21	48	46	35	38	44	56	32	31	20	61	26	47	29
Pp1-13C	FBgn0003132	5	5	1	5	1	3	4	3	2	1	1	1	7	3	1	2	3	1
Pp1alpha-96A	FBgn0003134	4414	6569	5532	6758	2994	3959	6886	3824	4808	6725	5668	5484	5467	3997	4901	3929	8011	5556
Ppn	FBgn0003137	14115	22023	15540	23207	6999	14167	28959	15636	15269	28607	22714	20175	19460	12014	9790	12933	20272	15017
PpV	FBgn0003139	810	1314	948	1146	554	805	1322	763	809	1200	1141	1086	975	747	886	691	1510	954
PpY-55A	FBgn0003140	0	0	0	0	0	0	2	0	0	0	1	1	1	0	0	0	0	0
pr	FBgn0003141	1929	2882	2784	2718	1702	1565	3429	2087	2403	3227	2701	2694	2679	1896	1838	1578	4631	2318
prd	FBgn0003145	0	3	2	1	3	2	6	0	0	9	2	0	2	2	0	0	1	2
Prm	FBgn0003149	27172	29541	37136	26413	20290	12909	30411	13479	26266	22051	22728	23458	28846	27324	13549	8194	57896	15074
CG2841	FBgn0003159	3165	4726	4247	4823	2282	2755	5734	3337	3739	5827	4923	4505	4375	2906	3186	2670	6375	3617
Pu	FBgn0003162	11192	14680	14096	12445	9929	7685	16738	10813	13611	15955	15308	14850	14416	12143	6948	5221	25066	9067
pum	FBgn0003165	6314	8085	6981	7982	3964	4884	9243	5418	7579	8694	7794	6871	6729	6331	6723	4343	10285	5792
put	FBgn0003169	2183	3075	2772	2948	1651	2181	3224	1914	2764	3404	2718	2871	2941	2390	2403	1875	4123	2395
pwn	FBgn0003174	315	481	450	455	254	407	392	264	375	415	375	412	885	680	485	308	702	344
px	FBgn0003175	3326	4983	3787	4907	2039	2898	5396	2881	3903	5504	4153	3821	4326	3417	3670	2762	5813	3826
qua	FBgn0003187	53	94	46	61	30	72	111	60	66	110	62	70	66	52	186	89	106	87
r	FBgn0003189	615	947	895	1062	488	663	1143	467	749	1025	845	778	868	573	887	838	1188	923
ras	FBgn0003204	4563	6595	5806	6333	3274	3620	6601	4148	5576	7189	5785	5680	5858	4532	4132	3586	8398	4957
Ras85D	FBgn0003205	2120	3050	2348	2696	1453	2133	3124	1846	2462	3145	3067	2771	2547	2078	2566	1797	3701	2241
Ras64B	FBgn0003206	1541	2146	1826	1861	1138	1333	2265	1351	1653	2239	1960	1946	1793	1492	1674	1189	2765	1459
raw	FBgn0003209	3503	4622	4138	4360	2196	3229	5392	3103	3706	5213	4610	4387	3886	2796	3620	3067	5449	3629
rb	FBgn0003210	2042	3175	2391	2972	1542	2099	3461	2056	2393	3548	3055	2648	2644	2073	2349	2208	3704	2705
rdgB	FBgn0003218	10723	15361	12357	14263	7400	10674	17756	9278	12784	14855	12463	11238	14557	13032	11192	7070	17555	10517
rec	FBgn0003227	33	53	32	36	15	33	46	23	38	57	41	21	37	30	39	21	53	38
ref(2)P	FBgn0003231	7544	11729	9565	10093	5483	8080	13315	6938	8959	11284	11141	10791	10313	7546	8071	6797	14867	9165
Rh2	FBgn0003248	6859	11425	8907	10719	5327	9393	14333	8203	9039	13911	11578	10156	10439	6984	9801	7282	14423	10603
Rh3	FBgn0003249	30502	40558	35360	36509	21271	30462	42380	23177	32315	41614	35632	33094	37319	30397	33869	23477	57282	35346
Rh4	FBgn0003250	29878	40922	41297	43533	22283	30320	46721	29677	34783	47374	38246	38330	37878	29591	33867	25425	59628	36998
rib	FBgn0003254	19	23	33	41	17	26	43	14	34	42	26	34	25	34	37	22	52	27
rk	FBgn0003255	285	366	400	402	274	292	299	200	214	271	225	188	231	199	229	150	408	225
rl	FBgn0003256	1497	1839	1568	1826	1071	1222	2058	1281	1755	1897	1950	1801	1711	1406	1534	1141	2483	1490
r-l	FBgn0003257	434	471	435	427	250	700	617	331	358	511	542	463	534	441	328	249	737	451
Rm62	FBgn0003261	22604	29138	26136	26300	15337	22221	33504	18607	24337	31333	27553	25897	25818	20074	21020	16443	41588	24112
ro	FBgn0003267	9	8	2	4	6	2	7	2	4	9	8	7	8	14	10	6	11	5
rod	FBgn0003268	138	209	151	211	101	167	242	176	179	259	193	165	173	175	239	140	267	187
amos	FBgn0003270	1	5	28	22	0	2	2	1	3	1	1	2	34	17	53	29	59	23
RpLP2	FBgn0003274	25634	46223	33696	38518	17932	28215	51997	26840	28144	53845	31317	34961	33964	21795	19157	21115	60544	39687
RpII18	FBgn0003275	413	606	470	524	275	463	636	370	487	650	533	479	469	366	425	326	743	474
RpII215	FBgn0003277	2576	3697	3054	3525	1602	2228	3894	2272	3007	4112	3295	3158	3294	2391	2688	2068	4739	2735
RpI135	FBgn0003278	411	518	382	453	194	364	521	275	456	490	458	466	410	309	321	242	664	469
RpL4	FBgn0003279	54332	87926	70966	80579	35629	54217	89912	49300	55678	94487	72388	74002	72856	43025	43929	47360	101942	69959
rst	FBgn0003285	413	651	506	620	285	345	567	354	392	551	520	405	435	408	534	360	680	412
rt	FBgn0003292	303	486	396	388	240	297	426	259	372	457	403	327	397	366	363	214	581	267
ru	FBgn0003295	121	167	206	198	106	171	227	122	187	225	211	170	202	139	198	145	287	140
run	FBgn0003300	94	134	144	123	70	100	166	106	115	239	176	134	105	105	106	110	166	123
rut	FBgn0003301	6357	7869	7150	8528	4013	5428	8516	5589	7521	8615	7892	6462	6679	6534	7821	4223	10856	5495
rux	FBgn0003302	256	399	283	367	200	298	431	265	300	428	378	335	323	308	366	259	484	264
ry	FBgn0003308	1128	1840	1248	2016	695	945	1820	1027	1658	2680	1335	1529	1392	859	1364	1451	1924	1427
S	FBgn0003310	1687	2312	1875	2151	1167	1553	2553	1508	2023	2630	2275	2145	2013	1551	1675	1288	3014	1886
sad	FBgn0003312	9	9	27	16	2	13	30	23	3	9	17	20	22	4	21	22	22	9
sala	FBgn0003313	0	0	0	0	0	0	0	0	0	0	0	0	0	0	0	0	0	0
sax	FBgn0003317	1278	1718	1491	1634	959	1257	1918	1225	1369	1842	1734	1544	1632	1291	1397	966	2248	1377
Sb	FBgn0003319	37	54	42	55	18	42	73	37	45	71	43	35	46	43	30	33	64	51
sbr	FBgn0003321	3288	4104	3440	3571	1975	2933	3992	2674	3323	3872	3538	3295	3520	3103	3496	2282	5116	2997
sca	FBgn0003326	517	615	469	577	277	369	632	377	560	539	689	545	585	530	675	342	785	420
scb	FBgn0003328	822	1168	1113	1133	645	838	1453	822	932	1250	1290	1108	1129	842	946	831	1511	884
Sce	FBgn0003330	449	730	559	648	290	520	725	460	613	752	665	573	665	479	605	481	828	520
Scm	FBgn0003334	1707	2758	2082	2570	1242	1972	2822	1830	2283	2994	2683	2322	2292	1842	2389	1805	3149	2094
Scr	FBgn0003339	602	920	736	876	396	610	1029	609	694	998	895	800	702	531	840	516	1213	698
sd	FBgn0003345	2904	3975	3162	3410	1980	2580	4171	2563	3204	3894	3668	3346	3306	2678	3261	2285	4942	2915
RanGAP	FBgn0003346	360	569	350	503	220	365	578	337	342	599	421	380	415	382	348	341	547	387
sei	FBgn0003353	1330	1634	1375	1639	901	1267	1775	1207	1549	1758	1632	1380	1462	1467	1547	878	2429	1331
Jon99Cii	FBgn0003356	1	0	1	0	1	1	0	313	0	2	5	0	222	1	139	108	0	5
Jon99Ciii	FBgn0003357	1	0	0	2	0	0	1	602	1	2	13	0	427	0	304	191	0	14
Jon99Ci	FBgn0003358	2	0	4	0	0	4	1	40	0	4	0	0	18	4	26	13	4	1
sesB	FBgn0003360	136487	158705	162062	149049	92847	76460	150937	98537	133409	150701	156038	143225	125416	125957	83441	52408	223377	88995
sev	FBgn0003366	3127	5324	3954	5216	2386	3684	5862	3288	3944	6572	5265	4304	4397	3131	3916	3659	6318	4629
sgg	FBgn0003371	11813	16351	13495	16324	8129	10410	17688	10461	14911	18614	15148	13727	14263	13010	14056	9775	22041	13405
Sgs1	FBgn0003372	19	34	70	48	22	18	38	30	22	50	20	22	15	38	40	17	35	12
Sgs3	FBgn0003373	0	0	0	0	0	0	0	1	0	0	0	0	1	1	1	1	1	0
Sgs4	FBgn0003374	0	0	0	1	0	0	0	0	1	0	1	0	0	0	2	0	2	1
Sgs5	FBgn0003375	0	0	0	0	0	1	0	0	0	0	1	1	0	0	1	1	0	0
Sgs7	FBgn0003377	0	0	0	1	0	0	1	0	0	0	2	0	0	0	0	0	0	0
Sgs8	FBgn0003378	0	0	0	1	3	0	0	0	0	0	1	1	0	0	0	0	1	0
Sh	FBgn0003380	17192	19741	14148	14407	8354	10542	19800	11633	13641	16635	14025	12322	13838	16277	13979	6076	23736	12980
sha	FBgn0003382	4	10	17	11	7	6	19	7	6	7	12	8	2	4	6	5	7	3
Shaw	FBgn0003386	2221	2737	2281	2514	1420	1822	3032	1911	2371	2670	2594	2264	2369	2515	2983	1650	3421	1785
shd	FBgn0003388	128	132	152	157	140	146	279	137	171	174	145	178	152	114	156	140	210	123
shf	FBgn0003390	1071	1293	1829	1306	794	802	1553	598	1098	1168	1067	1026	1531	857	784	656	2459	1148
shg	FBgn0003391	3851	5215	3968	4964	2562	3572	4578	3086	3877	5433	4517	4070	3770	3150	4348	3502	6953	4204
shi	FBgn0003392	18612	22484	18759	22187	11839	14078	24988	15309	24030	23121	21094	19252	20877	23268	21025	11555	31590	16222
shn	FBgn0003396	2929	4625	3684	4045	2055	2982	5050	2753	3450	4583	4018	3528	3765	2948	2942	2386	5567	3308
shu	FBgn0003401	5	21	7	11	3	7	10	4	3	10	4	8	14	10	74	8	10	10
sina	FBgn0003410	1519	1989	1671	2002	1122	1406	2212	1308	1691	1990	1873	1680	1807	1584	1690	1107	2522	1449
sisA	FBgn0003411	2	3	1	1	0	0	1	1	0	2	2	2	1	9	5	8	2	1
skd	FBgn0003415	4119	5270	4464	5312	2630	3351	5896	3568	4919	5772	5344	4305	4499	3869	4734	3187	7099	4027
sl	FBgn0003416	695	1063	778	867	448	602	1208	615	819	1066	1012	829	808	685	758	624	1161	788
slgA	FBgn0003423	11857	15138	13102	15021	8120	9679	16214	9685	15212	16336	14984	13519	13568	13506	12337	7558	20562	10823
slo	FBgn0003429	10460	13251	11313	12644	7029	9433	15736	9877	10828	14344	11512	10068	11993	11402	12394	7184	16300	9182
slp1	FBgn0003430	307	449	384	491	234	376	562	349	386	512	512	405	433	340	405	323	595	424
sm	FBgn0003435	7897	9357	8554	9294	5476	6434	10963	6873	9261	10073	9277	8218	8179	8388	9428	5094	11745	6865
smo	FBgn0003444	394	582	552	641	353	411	641	351	514	672	565	534	476	357	486	393	840	481
sn	FBgn0003447	3914	6461	5077	6694	3183	4293	7857	4733	5005	7752	5827	5545	6589	4606	4384	4098	7575	5295
sna	FBgn0003448	1	4	2	2	0	0	0	3	1	0	0	0	0	2	3	0	2	2
snf	FBgn0003449	818	1355	1087	1255	536	871	1376	827	936	1431	1173	1109	1172	845	983	742	1445	970
snk	FBgn0003450	7	3	1	3	1	4	1	3	5	0	5	2	1	1	4	1	4	1
stwl	FBgn0003459	441	540	450	553	292	353	551	344	496	622	634	570	445	303	497	392	756	506
so	FBgn0003460	848	1417	1186	1339	633	1023	1402	941	932	1490	1217	1172	1096	857	1122	763	1700	1028
Sod	FBgn0003462	10002	16839	12843	16191	7621	11302	17016	11015	10857	19215	14162	13589	14282	9507	11489	10068	19040	13220
sog	FBgn0003463	3633	5660	4875	5830	2654	3287	6104	3487	4062	6338	5534	4767	4688	3362	3957	3215	6524	4025
sol	FBgn0003464	3822	5311	4261	4980	2366	4026	5961	3410	4403	5704	5110	4216	5095	4125	4834	3264	6768	4031
spir	FBgn0003475	8116	10984	9695	10873	5812	8093	12157	7858	8519	11588	10630	9425	9888	8084	8165	5999	14663	8377
spn-A	FBgn0003479	213	303	236	290	130	183	323	195	197	299	272	262	301	203	185	169	353	269
spn-B	FBgn0003480	57	100	72	75	49	41	88	54	64	68	79	82	60	72	51	40	115	62
spn-D	FBgn0003482	2	3	5	9	1	6	14	8	8	12	4	4	5	4	12	9	5	6
spn-E	FBgn0003483	116	132	110	164	70	93	193	95	106	184	137	129	94	89	145	66	176	120
spo	FBgn0003486	2	0	2	1	4	1	1	1	2	0	2	1	0	0	2	1	1	1
spz	FBgn0003495	1041	1899	1702	1831	812	1124	2173	1188	1354	2214	2042	1821	1692	1014	1715	1593	2293	1709
sr	FBgn0003499	1468	1793	1562	1777	839	1238	2284	1197	1522	2022	1627	1500	1517	1445	1406	789	1975	1359
Btk29A	FBgn0003502	1373	2265	1800	1995	1049	1208	2325	1313	1646	2230	1986	1875	2025	1458	1493	1346	2727	1730
srp	FBgn0003507	1689	3056	2251	3128	1053	1534	3381	1614	2027	3812	2344	2485	2306	1314	1455	1908	3281	2715
Sry-alpha	FBgn0003510	0	0	0	0	0	0	0	0	0	0	0	0	0	0	0	0	0	0
Sry-beta	FBgn0003511	0	0	0	0	0	0	0	0	0	0	0	0	0	0	0	0	0	0
Sry-delta	FBgn0003512	342	713	401	569	259	502	628	370	388	638	510	445	636	428	448	363	658	462
ss	FBgn0003513	662	1124	890	939	413	673	1002	593	638	1093	1055	840	734	495	892	552	1221	794
sqh	FBgn0003514	3094	4436	3825	3995	2260	3118	4695	2888	3366	4827	4426	4370	3911	2914	3712	2602	5622	3359
st	FBgn0003515	594	1003	776	905	425	537	892	442	522	884	647	681	875	650	636	675	1208	832
sta	FBgn0003517	49430	80872	59010	70041	31504	50392	82028	48199	46989	81908	67909	67847	62698	38795	42367	43557	89268	64320
stau	FBgn0003520	6796	8885	8178	8711	4742	5528	12476	6852	9473	11390	9965	8976	8419	7257	6811	4738	14977	8543
stg	FBgn0003525	56	86	54	59	38	50	63	43	53	82	90	66	62	37	45	66	83	32
stil	FBgn0003527	1	1	0	0	0	1	0	0	0	0	0	0	1	1	1	1	0	1
sub	FBgn0003545	0	0	3	2	0	0	0	1	0	1	3	0	2	1	9	1	0	0
Su(dx)	FBgn0003557	3557	5091	4208	4762	2439	3311	5428	3149	4202	5382	4900	4251	4621	3673	3866	2935	6474	3883
su(f)	FBgn0003559	915	1272	1164	1256	674	1021	1433	849	1086	1402	1214	1080	1179	1007	1060	809	1644	1054
su(Hw)	FBgn0003567	801	1305	891	1107	511	805	1345	734	868	1312	1027	978	1046	694	823	652	1378	863
su(sable)	FBgn0003575	2047	2858	2880	3330	1405	1471	3879	2414	2038	2673	3385	3073	2060	1620	2394	1670	3539	2042
Su(var)3-7	FBgn0003598	846	1417	1000	1183	629	934	1374	869	988	1372	1159	1063	1163	883	1059	774	1490	945
Su(var)205	FBgn0003607	1619	2521	1913	2314	1114	1790	2625	1700	1749	2741	2200	2187	2103	1489	1961	1527	2746	2002
Su(var)2-10	FBgn0003612	1762	2447	1890	2172	1108	1706	2374	1572	1786	2445	2245	1947	1969	1541	2189	1367	2976	1868
su(w[a])	FBgn0003638	6283	8122	6315	7261	3824	6755	8130	5706	4583	7475	7005	5633	6765	5627	7680	4471	9735	5955
svp	FBgn0003651	2492	3155	2886	3011	1491	1926	3824	1856	2731	3557	2954	2727	2513	1898	2031	1871	4084	2771
sw	FBgn0003654	1449	2065	1554	1957	828	1197	1982	1277	1696	2170	1862	1638	1832	1430	1560	1122	2347	1439
swa	FBgn0003655	2	8	5	6	5	5	12	2	3	5	3	7	6	0	21	8	3	4
sws	FBgn0003656	4966	7249	5684	6731	3408	4499	7810	4504	5694	7930	6909	5950	6146	4930	5337	4216	9413	5582
Syb	FBgn0003660	2473	3902	3239	3693	1927	2757	4176	2590	2565	4324	3559	3345	3124	2261	2822	2495	4433	2959
T-cp1	FBgn0003676	1380	2185	1293	1887	701	1554	1953	1424	1421	2094	1991	1741	1764	1300	1449	1017	2076	1536
term	FBgn0003683	1	2	0	0	1	0	1	1	0	0	1	0	2	1	5	0	1	0
Tbp	FBgn0003687	271	453	355	378	217	306	478	291	307	427	404	386	366	255	395	256	440	373
thr	FBgn0003701	16	16	13	20	13	18	48	21	19	25	25	18	36	29	52	11	40	10
tipE	FBgn0003710	1357	1790	1397	1493	853	1233	1754	1130	1538	1772	1638	1438	1453	1548	1566	808	2265	1168
tko	FBgn0003714	557	771	615	554	389	526	646	473	518	714	676	635	590	461	501	410	814	541
tkv	FBgn0003716	2714	3591	3157	3367	1921	2275	3909	2203	2800	3553	3446	3223	3172	2312	2629	1991	4692	2670
tld	FBgn0003719	48	94	108	85	73	149	166	92	135	210	115	111	143	124	91	56	160	98
tll	FBgn0003720	0	0	1	0	0	0	0	0	0	1	1	0	1	0	1	0	0	1
Tm1	FBgn0003721	21268	23640	25390	20782	15335	12608	23042	12553	19289	18990	19138	18862	22076	21359	13123	7937	36641	13030
Egfr	FBgn0003731	4507	7415	4782	6407	2462	3022	5671	2926	4054	6491	4425	4365	3868	2613	3619	3819	8222	5617
Top2	FBgn0003732	1150	1829	1148	1722	781	1244	1949	1065	1551	2007	1722	1428	1355	1131	1713	1352	1939	1492
tor	FBgn0003733	4	1	5	0	2	8	5	3	3	4	2	4	2	0	11	7	2	6
tra	FBgn0003741	350	664	384	377	234	443	525	303	315	432	440	413	494	399	353	272	611	362
tra2	FBgn0003742	491	774	690	745	382	532	810	530	583	800	689	605	715	541	579	459	858	569
trc	FBgn0003744	2303	3496	2651	3105	1626	2146	3620	2178	2838	3672	3186	2943	3006	2538	2814	2071	4382	2481
Gr5a	FBgn0003747	0	2	10	4	1	6	2	1	4	0	1	1	2	2	1	3	2	2
Treh	FBgn0003748	17005	24505	17007	22298	9653	12644	21224	11276	15371	23158	18136	18456	17016	12712	13000	13913	30152	19381
trk	FBgn0003751	26	46	33	30	25	31	36	14	25	28	25	24	37	34	52	25	56	20
trp	FBgn0003861	123498	142329	142571	143931	82119	82329	158213	94456	157414	163393	125057	115671	138742	135461	86024	54644	227666	100300
trx	FBgn0003862	5012	6583	5891	6440	3507	4154	8325	4460	6536	7445	6540	5384	5703	4776	5623	3852	8790	5046
alphaTry	FBgn0003863	84	2	0	1	0	323	1	1423	2	0	233	3	730	105	3929	2323	1	19
tsg	FBgn0003865	0	0	0	0	0	0	0	0	0	0	0	0	0	0	0	0	0	0
tsh	FBgn0003866	249	385	349	422	217	269	382	242	295	367	349	329	342	279	363	311	475	292
tsl	FBgn0003867	1614	2389	2300	2715	1258	1237	2784	1497	1885	2964	1899	2161	2116	1383	1650	1868	3177	2395
ttk	FBgn0003870	2783	4674	3799	3997	2350	2825	4549	2662	3445	4572	4445	4029	3838	2800	3254	2463	5739	3455
tub	FBgn0003882	1164	1915	1462	1525	863	1127	2004	1050	1287	1941	1576	1511	1513	1147	1224	1018	2271	1303
alphaTub84B	FBgn0003884	32726	48707	36737	43047	20594	31548	44532	30344	32626	47900	46692	40148	38622	29908	34679	25638	53152	30343
alphaTub84D	FBgn0003885	4609	6365	5167	5828	2678	3993	6403	4026	4835	6018	5862	5134	5662	4672	4275	2753	7013	4008
alphaTub85E	FBgn0003886	35	29	103	91	96	49	104	79	147	121	89	61	119	112	43	29	183	49
betaTub56D	FBgn0003887	14984	23869	16532	21025	9148	16100	21748	14742	14555	22867	20925	18294	17685	14126	16972	12788	23926	14352
betaTub60D	FBgn0003888	978	1686	1214	1341	605	1024	1517	953	960	1790	1320	1427	1445	764	801	1120	1722	1026
betaTub85D	FBgn0003889	20	22	20	32	11	20	26	13	24	27	21	14	31	32	27	13	30	18
betaTub97EF	FBgn0003890	5290	7810	6699	8038	3490	5241	8367	5347	5665	8444	7691	7122	6616	5302	4934	4299	9268	5432
tud	FBgn0003891	15760	23791	19104	22314	11707	16847	28038	14055	18163	24942	21644	18157	20555	14746	17380	15230	29770	19589
ptc	FBgn0003892	316	479	357	434	225	399	584	303	357	508	497	396	486	292	368	303	561	380
tup	FBgn0003896	716	845	687	798	423	609	862	547	641	867	847	744	741	627	841	530	1047	649
twi	FBgn0003900	11	28	27	27	19	14	21	11	15	25	15	21	13	9	13	16	24	15
snRNA:U1:21D	FBgn0003916	0	0	0	0	0	0	0	0	0	0	0	0	0	0	1	0	0	0
snRNA:U2:14B	FBgn0003920	0	0	0	0	0	1	0	0	0	0	0	0	1	0	0	0	1	0
snRNA:U2:38ABa	FBgn0003922	0	0	0	0	0	0	0	0	0	0	0	0	0	0	0	0	0	0
snRNA:U2:38ABb	FBgn0003923	0	0	1	0	0	0	0	0	1	0	1	0	1	0	1	0	0	0
snRNA:U3:22A	FBgn0003926	0	0	0	0	0	0	0	0	0	0	0	0	0	0	0	0	0	0
snRNA:U4:39B	FBgn0003930	8	7	9	10	3	8	16	4	13	10	11	4	2	8	8	11	12	6
snRNA:U4:38AB	FBgn0003931	2	2	0	2	0	0	0	0	0	0	0	0	0	0	0	0	0	0
snRNA:U5:14B	FBgn0003933	0	0	0	0	0	0	0	0	0	0	0	0	0	0	0	0	0	0
snRNA:U5:23D	FBgn0003934	0	0	0	0	4	0	2	1	0	0	1	1	0	0	1	0	1	1
snRNA:U5:34A	FBgn0003935	3	2	0	1	0	0	1	0	1	1	1	0	5	1	1	0	7	8
snRNA:U5:35D	FBgn0003936	0	0	0	0	0	0	0	0	0	0	0	0	0	0	0	1	0	0
snRNA:U5:63BC	FBgn0003938	0	2	2	1	1	2	0	0	1	0	0	0	0	0	0	0	3	3
RpL40	FBgn0003941	25114	40809	32106	35615	18189	27000	43314	24731	26437	42482	34528	35509	32041	21206	23534	22067	48865	33619
RpS27A	FBgn0003942	28650	45885	34440	39092	19919	26543	46257	25355	27456	46485	35378	39426	34207	22912	21664	22768	54320	37142
Ubi-p63E	FBgn0003943	5834	9624	7185	8935	4411	6733	9845	5465	6522	8531	8450	7857	8564	7783	7284	4979	11461	7939
Ubx	FBgn0003944	7	9	11	8	5	5	9	6	14	10	7	6	11	6	9	8	11	8
unc	FBgn0003950	11	11	18	8	16	15	15	9	3	11	17	12	12	18	15	8	35	13
Uro	FBgn0003961	0	0	0	0	0	0	0	0	0	0	0	0	0	0	2	0	0	0
ush	FBgn0003963	493	795	653	743	322	531	798	445	534	839	692	638	653	405	549	428	896	557
usp	FBgn0003964	1715	2623	2048	2461	1150	1629	2632	1620	1968	2846	2429	2204	2414	1588	2199	1589	3111	1889
v	FBgn0003965	891	1618	1274	1953	677	1091	1667	920	1109	2221	1175	1293	1544	827	1228	1484	2054	1676
vap	FBgn0003969	1464	2042	1713	1918	1024	1501	2247	1342	1686	2053	2035	1849	1778	1548	1843	1276	2554	1627
vg	FBgn0003975	76	92	68	87	35	48	97	59	98	73	115	79	88	87	118	57	130	45
vir	FBgn0003977	800	1173	910	1244	591	755	1308	800	1039	1282	1166	1001	1032	832	995	803	1347	924
vls	FBgn0003978	193	350	251	324	137	184	305	223	224	395	245	235	249	192	234	166	401	219
Vm26Aa	FBgn0003979	0	0	1	1	0	4	1	0	2	0	13	0	0	0	14	1	0	1
Vm26Ab	FBgn0003980	2	0	0	0	0	5	0	0	0	0	4	4	4	0	29	1	2	2
Vm34Ca	FBgn0003983	0	0	3	0	0	0	2	0	0	3	4	2	0	0	6	0	0	1
vn	FBgn0003984	690	967	774	926	555	796	1127	614	701	1014	919	864	810	656	748	575	1132	687
w	FBgn0003996	753	1245	1091	1274	681	682	1313	901	869	1012	1284	1192	1003	829	719	609	1439	692
hid	FBgn0003997	562	690	839	669	488	416	935	471	735	813	756	691	711	441	499	428	1090	619
wbl	FBgn0004003	78	109	140	127	77	92	285	125	141	198	160	149	157	123	130	104	240	142
wg	FBgn0004009	148	212	130	228	101	168	220	115	136	227	228	188	203	124	153	125	224	167
y	FBgn0004034	42	66	37	61	35	34	83	43	49	63	71	47	40	37	22	24	49	30
Yp1	FBgn0004045	231223	474803	330013	491274	139975	155359	450640	202787	197273	543828	227612	296937	316995	135197	178510	329632	425781	387419
Yp3	FBgn0004047	453043	906418	681007	1110711	264470	194113	778187	341825	349459	1123091	356199	511174	644434	257198	338020	761257	728683	751216
yrt	FBgn0004049	1354	1888	1591	1849	937	1381	2000	1172	1396	2092	1763	1696	1639	1438	1541	1174	2540	1524
z	FBgn0004050	1030	1522	1232	1392	740	1142	1590	951	1164	1650	1485	1379	1365	944	1418	997	1875	1170
Z600	FBgn0004052	0	0	2	0	0	0	2	0	0	0	2	1	0	0	0	0	0	0
zen	FBgn0004053	0	0	0	1	0	0	0	0	0	1	0	0	0	0	1	0	0	1
zen2	FBgn0004054	0	2	0	2	0	0	1	0	0	0	1	0	0	1	3	1	3	3
uzip	FBgn0004055	6436	9145	7554	8599	4558	5306	10027	5806	7610	9215	8475	8231	7653	6162	6286	4882	11134	6816
Zw	FBgn0004057	1308	2116	1621	1927	925	1594	2210	1328	1350	2346	2147	1895	1832	1251	1918	1603	2226	1583
Prosalpha4	FBgn0004066	1361	2096	1740	2021	969	1526	2116	1396	1440	2415	1986	1827	1715	1193	1515	1219	2415	1539
Dhfr	FBgn0004087	302	486	364	410	215	287	424	298	295	486	396	351	416	243	277	265	455	338
bs	FBgn0004101	445	640	550	597	311	415	667	389	497	674	558	505	503	394	482	349	861	464
oc	FBgn0004102	910	1038	1502	1543	776	980	1588	1204	1167	1317	1295	1065	933	793	1206	748	2762	1513
Pp1-87B	FBgn0004103	7595	11294	9281	11022	5494	7634	12730	7440	9176	12734	11110	10424	9932	7498	8950	6488	14359	8946
Cdk1	FBgn0004106	17	24	19	17	10	19	25	23	8	23	21	21	21	16	37	11	30	33
Cdk2	FBgn0004107	124	144	146	155	98	117	173	137	136	200	177	129	163	123	173	103	229	126
Nrt	FBgn0004108	1601	2276	1778	2083	1010	1440	2320	1454	1816	2455	2324	1990	2015	1442	1703	1250	2865	1724
tin	FBgn0004110	2	7	1	6	2	3	1	0	1	3	8	2	4	3	7	2	5	2
Tm2	FBgn0004117	16933	18798	20547	17434	12779	10415	19525	10521	16122	16028	16977	16166	18693	16810	12792	6980	31740	10965
nAChRbeta2	FBgn0004118	1390	1585	1438	1514	879	1165	1708	1213	1510	1602	1524	1479	1344	1421	1691	885	2430	1250
boca	FBgn0004132	540	846	646	856	397	609	813	550	576	1027	828	720	739	583	767	590	845	656
blow	FBgn0004133	1012	1588	1325	1520	801	1313	1839	1018	1115	1659	1554	1323	1503	947	1056	1044	1885	1247
nullo	FBgn0004143	0	0	0	0	0	0	0	0	0	1	0	0	0	0	3	0	0	0
kst	FBgn0004167	12385	17554	13375	16934	7905	10633	20478	10370	14245	18670	14859	12681	14654	12122	11692	8937	20837	11661
5-HT1A	FBgn0004168	1135	1479	1073	1266	671	875	1451	874	1521	1490	1271	1123	1336	1405	1495	739	1993	980
up	FBgn0004169	27901	30862	36657	26948	24218	15294	29688	15576	26574	23981	24970	24052	29446	28141	17525	9769	52866	16032
sc	FBgn0004170	1	0	0	0	0	1	0	0	0	0	0	0	0	0	0	0	0	0
Mst98Cb	FBgn0004171	0	0	0	0	0	1	1	0	1	1	0	1	0	1	1	0	2	0
Mst84Da	FBgn0004172	0	0	0	0	0	0	0	0	0	0	0	0	0	0	0	0	0	0
Mst84Db	FBgn0004173	0	0	0	0	0	0	0	0	0	0	0	0	0	0	0	0	0	0
Mst84Dc	FBgn0004174	0	0	0	0	0	0	0	0	0	0	0	0	0	0	0	0	0	0
Mst84Dd	FBgn0004175	0	0	0	0	0	0	0	0	0	0	0	0	0	0	0	0	0	0
mts	FBgn0004177	7894	11759	9052	11047	5440	7509	12602	7414	9097	12625	11172	10434	10021	8190	8934	6847	13489	8728
Csp	FBgn0004179	8103	10720	8817	9761	5641	6353	11324	6958	9602	10894	10104	9404	9345	8697	8389	5225	13941	7649
Ebp	FBgn0004181	0	1	0	0	0	0	0	0	0	1	0	0	0	0	0	0	1	0
snRNA:U1:82Eb	FBgn0004183	0	2	1	0	0	0	1	0	1	1	0	0	0	0	0	1	1	0
snRNA:U1:95Ca	FBgn0004185	1	1	0	0	0	0	0	0	0	0	0	0	0	1	0	1	1	0
snRNA:U1:95Cb	FBgn0004186	0	0	0	0	0	0	0	0	0	0	0	0	0	0	0	0	0	0
snRNA:U1:95Cc	FBgn0004187	0	0	0	0	0	0	0	0	0	0	0	0	0	0	0	0	0	0
snRNA:U6:96Aa	FBgn0004188	1	2	3	4	0	3	2	0	1	2	0	2	1	3	1	0	4	1
snRNA:U6:96Ab	FBgn0004189	1	0	0	0	0	0	0	2	1	0	2	3	0	0	1	0	0	0
snRNA:U6:96Ac	FBgn0004190	2	1	0	0	0	3	0	0	0	1	0	0	2	0	0	0	2	0
snRNA:U2:34ABa	FBgn0004191	0	1	0	1	0	0	0	0	1	0	3	3	3	0	1	0	0	0
snRNA:U2:34ABb	FBgn0004192	0	0	0	0	0	0	0	0	0	0	0	1	1	1	0	0	1	0
Ser	FBgn0004197	131	169	131	131	79	97	178	95	132	156	146	176	133	118	110	87	174	100
ct	FBgn0004198	3738	4773	4042	4488	2560	2957	5341	3284	4396	5339	4723	3758	3964	3839	4418	2833	5630	3507
nonA	FBgn0004227	3604	4733	3893	4548	2420	3557	5105	3195	3895	5061	4388	3872	3970	3784	4359	2905	5844	3478
mex1	FBgn0004228	3	4	6	1	0	4	3	7	5	2	4	1	3	2	11	14	5	3
Hrb87F	FBgn0004237	2271	3310	2652	3360	1481	2605	3695	2352	2405	3837	3376	3054	2695	1985	3127	2558	4311	2950
Dpt	FBgn0004240	883	748	2016	413	403	1789	281	180	921	1306	515	7940	462	49	733	1981	336	1698
Syt1	FBgn0004242	31304	35169	30858	33132	19235	22270	37759	25191	32425	34122	31272	27777	28397	32190	32540	16446	45585	23714
Rdl	FBgn0004244	6492	7651	6523	6445	3980	4427	8220	5282	6587	7181	6888	5724	5891	6963	7886	3345	9056	4577
T48	FBgn0004359	890	1408	1340	1493	727	1020	1706	941	994	1562	1338	1252	1297	781	833	958	1585	1171
Wnt2	FBgn0004360	110	150	142	153	92	118	171	97	106	167	158	161	157	96	145	111	232	159
HmgD	FBgn0004362	1102	1589	1243	1541	714	1116	1794	1011	1320	2076	1726	1586	1216	857	1694	1203	2035	1613
porin	FBgn0004363	31948	42704	37201	42052	22202	25205	43445	28364	34631	47237	42228	39484	35590	31903	29154	20953	58743	30396
18w	FBgn0004364	2325	3508	2728	3559	1554	1839	3766	1983	2469	3880	3082	2756	2822	1845	2256	2193	3903	2736
mei-41	FBgn0004367	162	274	208	291	113	189	299	185	185	295	243	186	179	151	268	186	275	182
Ptp4E	FBgn0004368	2860	3924	3053	3436	1810	2727	3849	2501	2968	3901	3654	3089	3393	2762	2888	2232	5010	2934
Ptp99A	FBgn0004369	3600	5121	4145	4857	2368	3175	5354	3095	4316	5393	4733	4046	4354	3564	4035	2677	6331	3608
Ptp10D	FBgn0004370	3194	4964	4076	4623	2447	2879	5828	3146	3981	5300	4782	4127	4369	3387	3301	2782	6496	3825
aly	FBgn0004372	0	3	0	1	0	2	0	0	0	1	1	0	0	1	1	0	0	0
fwd	FBgn0004373	5052	7162	5864	6925	3518	4850	7888	4747	6235	7801	6963	6380	6267	4903	5687	4222	9380	5651
neb	FBgn0004374	86	122	82	106	76	77	107	69	80	106	96	87	103	77	101	55	135	97
Klp61F	FBgn0004378	3	0	3	2	0	5	8	1	4	7	0	5	3	2	29	4	5	9
Klp67A	FBgn0004379	9	28	15	21	7	20	36	23	11	18	19	17	11	9	33	20	14	15
Klp64D	FBgn0004380	1813	2550	1928	2359	1212	1551	2571	1499	2105	2562	2256	2166	2227	1882	2142	1336	3101	1816
Klp68D	FBgn0004381	1857	2436	2055	2378	1249	1639	2531	1577	2336	2686	2516	2288	2240	2020	2175	1413	3268	1835
Klp98A	FBgn0004387	3727	4961	4448	5058	2457	3060	5468	3188	4055	5192	4529	4221	4098	3504	3616	2700	6330	3609
bnk	FBgn0004389	2	0	0	0	0	0	0	0	0	1	0	2	0	0	0	0	2	0
RasGAP1	FBgn0004390	2741	3375	2008	2355	1193	1850	2545	1556	1807	2502	2319	1988	2140	1645	2152	1443	2977	1849
shtd	FBgn0004391	478	808	587	717	274	391	812	375	491	744	630	569	649	478	538	356	879	526
pdm2	FBgn0004394	115	107	93	120	62	100	107	105	120	108	146	104	141	84	176	81	188	111
unk	FBgn0004395	1950	2325	2065	2088	1446	1727	2695	1596	2270	2452	2382	2070	2187	1972	2214	1297	2892	1903
CrebA	FBgn0004396	1154	1863	1331	1823	753	1050	1895	1058	1264	1862	1587	1520	1209	941	1418	1156	1944	1313
Vinc	FBgn0004397	6468	8650	8008	8938	4925	5223	8464	6308	7974	10067	9323	8395	7402	6627	8044	5751	12996	6289
rhi	FBgn0004400	5	13	12	15	1	7	17	13	10	10	12	7	6	6	8	11	12	7
Pep	FBgn0004401	6022	9082	6303	8499	3768	6994	9793	6232	6252	10061	8760	7594	7744	6011	8419	5783	10287	7222
RpS14a	FBgn0004403	16445	25582	20532	23603	11029	16311	26542	15056	16501	28673	22002	22029	21428	13164	15064	14442	33058	21183
RpS14b	FBgn0004404	8923	14605	11089	12990	5587	9247	14632	8513	8799	15455	11644	12048	12021	6609	8129	8108	16323	11639
tam	FBgn0004406	184	270	181	193	105	169	287	188	167	264	237	203	233	156	203	152	286	206
DNApol-gamma35	FBgn0004407	0	0	0	0	0	0	0	0	0	0	0	0	0	0	0	0	0	0
msopa	FBgn0004414	0	0	0	0	2	0	0	0	0	1	2	0	1	0	0	0	2	0
me31B	FBgn0004419	1968	2898	2282	2800	1354	1993	3237	1930	2453	3462	2890	2774	2457	1912	2477	1938	3552	2460
LysB	FBgn0004425	4	1	0	1	0	14	0	80	1	1	6	1	42	13	208	103	6	0
LysC	FBgn0004426	2	0	0	0	1	11	0	142	2	0	0	1	52	5	356	181	3	2
LysD	FBgn0004427	16	18	0	4	1	104	5	564	4	3	28	1	182	113	1107	720	3	0
LysE	FBgn0004428	2	1	0	1	2	16	2	132	2	0	11	0	25	20	143	89	3	1
LysP	FBgn0004429	121	212	12	71	11	251	31	65	3	7	130	14	116	32	265	607	57	20
LysS	FBgn0004430	3	2	7	0	6	1	3	4	3	2	2	5	3	1	2	1	10	1
LysX	FBgn0004431	1	3	10	4	0	5	0	1	1	13	9	8	4	0	17	4	0	3
Cyp1	FBgn0004432	14108	25999	17500	23834	9146	16549	24660	15401	15071	27597	20548	20140	20973	13189	16605	16273	24469	19107
Galphaq	FBgn0004435	7380	8736	8094	7507	5320	5297	9306	5749	8370	8930	7545	7973	7000	7322	6818	4139	11943	6698
Ubc6	FBgn0004436	5336	6944	6401	6144	3981	4236	7341	4322	6031	6646	6608	6350	6004	5572	5244	3313	9789	5173
Ten-m	FBgn0004449	7753	10248	8812	10321	4874	6146	11606	6684	9482	11189	9333	8161	8874	8742	8822	5854	13339	7250
mew	FBgn0004456	1226	1784	1622	1833	913	1143	2119	1164	1543	1997	1759	1643	1657	1163	1146	1009	2120	1284
RpIII128	FBgn0004463	445	725	559	708	309	480	734	463	571	792	658	663	653	485	594	473	922	664
Su(P)	FBgn0004465	1289	1742	1604	1737	824	1264	1911	1190	1510	2001	1713	1608	1500	1269	1315	933	2123	1284
GlyP	FBgn0004507	34584	47530	43633	42846	23709	23305	41631	25614	32612	42540	39582	38749	36015	32004	22908	17573	60692	26656
Fur1	FBgn0004509	3855	5382	4986	5648	2823	3111	6619	3749	4661	6254	5271	4935	4638	3756	4195	3139	7342	4302
Ets97D	FBgn0004510	258	409	295	348	173	290	426	236	307	417	345	324	350	226	293	230	502	272
dy	FBgn0004511	14	16	8	21	5	9	14	3	22	9	12	11	13	16	10	9	10	7
Mdr49	FBgn0004512	1971	3026	2280	2697	1158	1629	3716	2029	1777	2808	2314	2044	2633	1687	1896	1679	3010	2115
Mdr65	FBgn0004513	2983	4179	3972	4278	2279	2675	5196	2664	3218	3798	4225	3765	3129	3018	2829	2071	5633	2996
Oct-TyrR	FBgn0004514	449	601	445	594	285	352	599	414	617	620	596	512	533	490	572	344	753	445
Gad1	FBgn0004516	13849	16272	13846	15905	8888	8941	16867	10475	19344	16205	15628	14779	14362	17844	15095	7260	24571	10393
Akh	FBgn0004552	168	163	41	101	94	361	157	197	163	27	578	287	153	57	1168	808	152	230
Edg91	FBgn0004554	15	48	20	27	19	10	26	24	33	23	38	21	17	20	13	8	37	19
Dbp73D	FBgn0004556	282	324	273	336	133	219	430	245	337	433	301	338	268	193	197	193	451	331
slp2	FBgn0004567	310	403	310	340	190	281	454	267	320	456	459	362	402	277	265	254	471	334
aos	FBgn0004569	730	1175	972	979	557	897	1500	786	804	1175	1238	1071	1154	824	755	613	1352	815
5-HT7	FBgn0004573	475	548	486	599	284	385	610	399	551	610	558	498	513	530	665	324	782	482
Rop	FBgn0004574	9747	12661	10041	12109	6369	7851	13171	8385	12693	13364	12270	11335	11575	11364	11076	6903	16850	8701
Syn	FBgn0004575	8695	10410	9228	10465	5912	7988	11309	7000	10499	10094	9524	8473	10132	11007	11518	5723	14933	7866
Pxd	FBgn0004577	54	60	139	33	44	20	239	34	73	34	41	39	107	110	2	1	126	27
Cbp53E	FBgn0004580	7537	8925	7106	8504	4757	5085	9571	5820	9757	8538	8051	7700	8510	9958	8311	4039	11968	5859
bgcn	FBgn0004581	5	11	5	6	4	1	4	4	6	3	4	8	3	0	17	8	9	3
ex	FBgn0004583	1408	2053	2015	2109	995	1267	2302	1265	1707	2385	2423	2078	1850	1131	1406	1232	2939	1717
Rrp1	FBgn0004584	209	303	546	560	156	175	293	166	214	284	294	279	241	222	708	448	335	187
B52	FBgn0004587	7735	10408	8287	9263	4725	7593	10431	7509	7062	10943	9323	8342	8649	6808	8904	5508	12692	7482
Eig71Ea	FBgn0004588	1	1	1	0	0	0	0	1	0	0	0	2	0	0	0	0	2	1
Eig71Eb	FBgn0004589	1	1	0	1	0	0	1	1	0	0	1	0	1	0	0	0	1	0
Eig71Ec	FBgn0004590	0	0	0	0	0	0	0	0	0	0	0	0	0	0	0	0	0	0
Eig71Ed	FBgn0004591	0	0	0	0	0	0	0	0	0	0	0	0	0	0	0	0	0	0
Eig71Ee	FBgn0004592	0	0	0	0	0	0	0	0	0	0	0	0	0	0	0	0	0	0
Eig71Ef	FBgn0004593	0	0	0	0	0	0	0	0	1	0	0	0	0	0	0	0	0	0
Eig71Eg	FBgn0004594	0	0	0	0	0	0	0	0	0	0	0	0	0	0	0	0	0	0
pros	FBgn0004595	7938	9916	8545	9373	4978	5395	10729	6386	10073	10476	9376	7200	7645	8807	10470	4888	12187	6426
CycC	FBgn0004597	309	460	323	384	234	322	478	276	328	503	412	382	384	328	394	231	520	364
Fur2	FBgn0004598	5130	7912	6298	7690	3674	5016	8669	4936	6209	8644	7484	6663	6759	5268	5900	4612	10178	5654
zfh1	FBgn0004606	1300	1766	1666	1737	824	1082	2221	1158	1478	2124	1574	1494	1674	1038	1087	960	2192	1318
zfh2	FBgn0004607	3211	4307	3446	4124	2175	2889	5173	3113	3734	4893	4579	3493	3505	3014	3573	2865	5424	3517
Plc21C	FBgn0004611	5232	6856	5361	6684	3186	4265	6925	4173	5922	7212	5884	5317	5810	5743	7050	4106	8280	4973
gl	FBgn0004618	2158	2678	2673	2978	1626	1929	2900	2320	2677	3381	2990	2801	2122	1768	2805	1890	4389	2309
GluRIA	FBgn0004619	986	1089	974	1181	578	809	1103	798	1162	1150	1157	951	910	1053	1226	577	1706	932
GluRIIA	FBgn0004620	301	423	391	400	229	327	526	272	319	502	385	358	375	300	440	317	533	366
TkR99D	FBgn0004622	344	491	397	423	246	351	422	307	358	451	483	394	365	350	471	283	637	340
Gbeta76C	FBgn0004623	52280	65593	64649	63357	38014	38864	67223	40861	56070	65867	55656	55465	58844	55246	42978	28206	98134	46829
Cys	FBgn0004629	5	7	6	7	4	5	5	2	3	11	2	8	3	5	5	9	11	8
rho	FBgn0004635	1069	1642	1406	1397	739	1285	1861	999	1226	1921	1709	1434	1403	914	964	970	1778	1257
Rap1	FBgn0004636	3626	5310	3810	4726	2569	3456	5999	3032	3908	5538	4708	4722	4346	3358	3399	2829	6288	4281
drk	FBgn0004638	2150	3381	2562	2864	1643	2349	3804	2273	2723	3580	3167	3185	2966	2136	2577	2164	3767	2701
Zw10	FBgn0004643	629	945	695	837	389	603	974	539	717	912	841	776	803	641	827	572	1088	754
hh	FBgn0004644	85	124	87	140	72	106	110	65	49	103	75	74	116	60	175	97	123	107
ogre	FBgn0004646	5276	9017	6994	8285	3874	5329	9394	4905	5667	8300	7608	7521	7490	5264	4992	4756	9956	6270
N	FBgn0004647	1800	2825	2389	2578	1342	1459	3076	1702	2187	2763	2712	2158	2532	1929	1713	1612	3260	1920
svr	FBgn0004648	9734	13178	10931	13179	6697	8076	14082	9139	12592	15025	13423	12703	10375	9504	12141	8330	17341	10636
yl	FBgn0004649	0	0	1	0	0	0	0	1	6	1	8	2	0	1	101	0	0	1
fs(1)N	FBgn0004650	4	10	4	9	4	6	11	3	7	2	5	7	5	4	18	3	8	2
fru	FBgn0004652	4386	6415	4348	5251	2257	4112	7025	3729	5155	6605	5037	4339	5320	5184	4518	2450	6972	4119
Pgd	FBgn0004654	2710	5337	3901	4888	2073	3868	4845	3158	2868	5847	4618	3917	3834	2839	3140	3236	5211	3403
wapl	FBgn0004655	2103	2734	2362	2866	1411	1924	2910	1919	2444	3176	2748	2328	2594	2038	2433	1658	3674	2149
fs(1)h	FBgn0004656	5702	7683	6589	7848	3734	5083	8767	5389	6649	8484	8012	6176	6382	5504	7029	4787	10660	6673
mys	FBgn0004657	3713	5061	4534	4805	2621	3268	5319	3116	3887	5174	4920	4325	4378	3491	3521	2505	6935	3611
sim	FBgn0004666	122	157	174	151	96	136	218	136	144	201	153	149	137	134	132	90	255	124
Mlc-c	FBgn0004687	3481	4684	3985	4484	2620	3387	5050	3070	3606	5347	4825	4562	4304	3266	3718	2929	6282	3853
Xpc	FBgn0004698	2598	3284	2874	3062	1917	2211	3733	2119	2817	3424	3229	2898	3058	2595	2576	1741	4640	2512
Ccp84Ag	FBgn0004777	5	4	22	14	14	6	8	1	9	5	5	10	35	27	2	4	38	11
Ccp84Af	FBgn0004778	0	0	1	0	0	0	0	0	0	1	2	0	0	1	0	0	0	0
Ccp84Ae	FBgn0004779	1	1	2	1	0	0	1	0	1	0	6	0	0	0	2	0	1	1
Ccp84Ad	FBgn0004780	11	15	37	14	12	7	123	15	34	24	14	11	14	22	0	1	80	5
Ccp84Ac	FBgn0004781	1	3	2	1	1	0	5	4	2	2	4	1	3	5	0	0	3	0
Ccp84Ab	FBgn0004782	170	114	152	92	71	132	284	94	111	58	155	122	134	117	1	1	186	23
Ccp84Aa	FBgn0004783	97	107	81	88	47	15	171	43	76	59	66	96	76	135	4	0	136	6
inaC	FBgn0004784	31621	39623	37053	41229	24532	26698	43537	27068	38200	45082	38347	38260	33584	32043	35450	23907	60547	33444
retn	FBgn0004795	2665	2647	3066	3334	1930	1872	3131	2407	3578	4016	3687	3077	2164	1767	2806	1794	4946	2226
mdy	FBgn0004797	2048	3645	2080	2810	1171	1358	3544	1674	2305	4270	2484	2694	2067	1237	1682	2049	3362	3281
fs(2)ltoPP43	FBgn0004811	497	778	548	776	299	492	794	504	516	837	636	682	643	498	601	483	835	666
His3.3B	FBgn0004828	18047	24948	21013	23542	13065	18208	27206	16774	22180	27354	24734	23881	24170	19423	23141	16713	31101	21237
Xpac	FBgn0004832	207	303	192	268	134	220	286	200	215	307	264	222	274	218	265	175	309	218
Su(H)	FBgn0004837	619	1043	826	937	477	682	1100	654	812	1166	1082	926	836	639	962	638	1259	876
Hrb27C	FBgn0004838	16323	22509	17936	21139	11226	15583	24302	14969	18104	25024	21398	19352	19152	15211	17423	13975	25259	17927
otk	FBgn0004839	110	159	111	128	98	145	196	99	125	157	187	148	141	115	224	89	197	128
TkR86C	FBgn0004841	188	229	179	228	117	176	206	141	217	192	241	190	236	217	271	116	329	187
RYa-R	FBgn0004842	29	43	33	36	22	35	37	26	35	44	39	19	42	36	43	35	65	29
Ac76E	FBgn0004852	2829	3872	3144	3868	1609	2225	4384	2567	3012	3848	3342	3190	3576	2733	2567	2127	4824	2651
B-H2	FBgn0004854	233	379	342	331	177	250	379	260	276	434	410	309	360	270	272	208	444	322
RpII15	FBgn0004855	414	741	564	623	316	469	744	437	472	677	572	559	571	403	463	345	826	573
Bx42	FBgn0004856	1299	1829	1582	1761	780	1296	1948	1210	1483	2001	1655	1570	1695	1309	1438	1075	2278	1477
elB	FBgn0004858	1170	1857	1508	1687	840	1174	2040	1107	1460	1929	1744	1568	1586	1214	1393	934	2353	1372
ci	FBgn0004859	1265	1922	1587	1682	1060	1207	2260	1113	1524	1951	1790	1634	1544	1217	1287	1035	2549	1516
ph-d	FBgn0004860	712	1013	757	934	452	756	1137	657	813	1123	999	931	914	674	920	580	1226	820
ph-p	FBgn0004861	1359	2137	1629	1987	914	1474	2152	1331	1553	2092	2198	1850	1942	1436	1823	1131	2411	1467
bap	FBgn0004862	20	29	30	28	20	26	32	30	17	36	38	35	30	17	85	31	42	21
C15	FBgn0004863	40	53	45	57	17	37	56	24	51	39	51	44	46	40	50	19	70	37
hop	FBgn0004864	1195	1819	1361	1561	765	1171	1831	1007	1401	1800	1593	1393	1464	1202	1362	993	2089	1284
Eip78C	FBgn0004865	893	1067	962	1101	503	712	1133	668	921	1038	976	880	1044	1013	1286	742	1374	745
RpS2	FBgn0004867	39874	64473	49890	59529	26196	37668	68060	42452	39739	72115	56668	58736	51746	32725	34251	34198	72290	51018
Gdi	FBgn0004868	8090	12252	9359	11660	5381	7352	12549	7607	9422	13163	11095	10508	10460	8270	8783	6920	13041	8860
bab1	FBgn0004870	235	355	281	327	171	281	351	252	265	350	311	268	299	262	362	252	456	301
piwi	FBgn0004872	15	20	12	13	2	9	13	12	11	11	13	23	17	23	20	10	28	21
enc	FBgn0004875	5550	7480	6230	7099	3638	4595	8009	4776	7246	8209	7027	5905	6481	6376	6752	3716	9751	5184
cdi	FBgn0004876	3247	4713	3580	4537	2133	3117	5252	3023	3960	5046	4199	3815	4421	3457	3607	2576	5642	3403
cas	FBgn0004878	0	9	5	1	4	1	3	1	1	1	4	1	2	0	3	2	4	5
scrt	FBgn0004880	3514	4536	3650	4207	2310	3062	4706	2846	4223	4649	3995	3459	3782	4003	4618	2251	5527	3165
orb	FBgn0004882	699	801	678	803	448	548	991	614	909	877	793	662	739	846	1030	436	937	532
tok	FBgn0004885	4592	6399	5117	6640	2766	3986	6993	4229	6138	7245	6161	5765	5611	4504	5115	4526	7902	5159
Scsalpha	FBgn0004888	11930	17853	15632	17448	8695	8965	17794	11137	13186	18802	15603	14766	14608	10954	10440	9089	20936	12165
tws	FBgn0004889	3794	5293	4571	5051	2767	3433	6385	3573	4528	5898	5153	4676	4570	3609	4126	3098	6885	4469
sob	FBgn0004892	55	81	66	100	42	62	81	50	47	79	78	108	70	50	71	52	123	61
bowl	FBgn0004893	782	1167	1044	1160	508	787	1327	717	883	1175	1146	1078	996	652	890	697	1550	923
fd64A	FBgn0004895	0	1	0	0	1	1	0	0	0	0	0	0	0	1	1	0	1	2
fd59A	FBgn0004896	268	306	319	352	222	261	406	297	387	479	360	336	380	343	383	226	482	285
fd96Ca	FBgn0004897	14	23	31	48	11	12	27	10	28	38	31	26	20	24	34	25	34	21
fd96Cb	FBgn0004898	20	31	30	35	24	24	34	23	32	52	39	52	23	15	42	20	40	43
Prat	FBgn0004901	278	483	346	411	193	354	479	309	409	421	402	370	410	308	294	255	539	350
Rb97D	FBgn0004903	1417	1949	1506	1709	939	1424	1868	1198	1384	1785	1678	1476	1509	1408	1580	1038	2147	1392
14-3-3zeta	FBgn0004907	41913	54737	43773	52910	28178	35512	59557	35134	47760	59315	52890	50373	47640	43082	47419	31593	70307	43342
Arl2	FBgn0004908	230	311	232	291	134	234	335	196	249	339	282	235	227	185	227	159	389	237
Eip63F-1	FBgn0004910	2787	3767	2819	3119	1788	2641	4036	2066	3078	3341	2984	2946	3437	3001	2936	1820	3846	2620
Eip63F-2	FBgn0004911	17	20	16	12	4	13	23	14	19	33	13	18	21	15	13	11	28	11
Gnf1	FBgn0004913	763	1045	812	993	567	683	1177	661	849	1142	991	927	950	673	815	725	1290	853
Hnf4	FBgn0004914	3614	4989	4232	5196	2323	3511	5609	3134	3631	5702	4546	4315	4486	2921	3738	3248	5996	4288
TfIIB	FBgn0004915	800	1102	920	1072	549	766	1175	711	834	1199	1083	1094	997	738	839	656	1313	830
gol	FBgn0004919	4517	4826	5045	4846	3518	2674	4798	3653	5395	5210	5210	5080	3778	4096	3560	2008	8640	3101
Ggamma1	FBgn0004921	27325	37932	32440	35725	20321	27209	43590	24732	33876	40513	38407	35824	35406	31241	34577	20614	50147	30850
Top1	FBgn0004924	3678	5529	4103	5116	2454	3334	5583	3145	4213	5716	4655	4582	4569	3833	3915	2994	6509	3877
eIF-2beta	FBgn0004926	2271	3802	2635	3716	1474	2929	3898	2565	2382	4310	3380	3345	2993	2029	2318	2392	3655	2923
upd1	FBgn0004956	3	5	1	2	3	4	7	1	2	5	4	3	3	1	1	1	0	2
por	FBgn0004957	214	342	295	304	163	249	359	252	257	371	334	268	309	237	244	158	424	232
phm	FBgn0004959	64	86	110	67	38	28	83	42	40	48	52	48	99	27	21	17	85	67
gig	FBgn0005198	2284	3266	2397	2913	1348	1969	2961	1769	2547	3365	2812	2510	2499	2223	2451	1747	3932	2274
Sam-S	FBgn0005278	9645	13724	10967	13272	6624	10183	15486	8505	11422	15368	12564	12836	12451	9161	11266	12386	18318	12564
nmd	FBgn0005322	1153	1601	1264	1471	760	1160	1753	1016	1175	1651	1535	1396	1394	981	1127	926	1897	1336
Su(fu)	FBgn0005355	618	885	779	911	467	613	972	601	704	963	908	835	760	574	693	560	1097	673
ash1	FBgn0005386	1561	2299	1636	2069	1020	1425	2345	1353	1821	2265	2088	1738	1834	1504	1878	1295	2569	1699
fs(1)M3	FBgn0005390	26	19	44	75	10	15	33	26	26	22	51	26	26	23	40	16	57	21
Yp2	FBgn0005391	470460	896466	630704	978162	269721	268897	805371	418315	399369	1132519	443332	545311	644884	272753	322430	691145	811755	668710
U2af50	FBgn0005411	1818	2576	2193	2361	1158	1766	2949	1713	2056	2786	2404	2300	2326	1693	1918	1520	3235	2089
ewg	FBgn0005427	2617	3385	2790	3058	1787	2448	3686	2264	2897	3443	3228	2933	2959	2398	3309	1993	4802	2762
RpS17	FBgn0005533	20625	32785	25027	29138	14757	20253	32865	20147	22086	36229	26957	27931	26694	16811	18988	18527	37942	26811
Mbs	FBgn0005536	6912	9442	7403	9448	4815	6153	9485	5947	6898	9581	8902	7787	7715	6653	8010	5166	11900	6816
ey	FBgn0005558	1070	1384	1248	1449	745	967	1468	980	1208	1624	1444	1278	1239	1020	1369	839	1827	1138
sv	FBgn0005561	1387	1835	1641	1716	1087	1283	2050	1374	1591	1949	1836	1578	1466	1472	1637	1103	2339	1414
Shal	FBgn0005564	3045	3977	3151	3548	1953	2503	3989	2561	3700	3880	3615	3244	3268	3569	3306	1772	5139	2634
Calr	FBgn0005585	9465	18744	11002	18060	6052	11294	15306	11492	10206	19817	16094	14265	14486	10661	13492	12019	16652	12545
Rab3	FBgn0005586	7912	9766	8551	9631	5576	5648	10296	6315	10663	10630	10042	9187	8223	8976	9531	4869	14325	7310
scw	FBgn0005590	7	13	9	5	2	9	2	3	3	3	7	6	5	8	12	1	9	2
btl	FBgn0005592	380	611	658	736	325	400	590	360	597	888	733	637	576	354	440	461	950	486
RpL7	FBgn0005593	44477	67606	52840	61505	30222	44016	70340	41698	43928	72861	57226	60400	56502	35711	36448	39421	75885	56575
yem	FBgn0005596	358	583	433	499	215	370	522	301	421	583	504	464	415	327	436	312	709	414
Sox14	FBgn0005612	1282	1760	1712	1852	949	990	1881	1081	1450	1989	1423	1607	1751	1205	1115	1053	2392	1543
Sox15	FBgn0005613	181	317	278	322	150	228	355	210	216	384	386	354	267	170	284	220	371	263
trpl	FBgn0005614	85693	103554	122074	136013	74009	57865	119186	82358	123152	142096	99513	103501	78658	85347	84125	65616	175434	82065
msl-2	FBgn0005616	991	1506	1056	1299	654	1006	1545	979	1180	1594	1423	1283	1237	1026	1283	844	1964	1163
msl-1	FBgn0005617	928	1447	965	1328	626	942	1479	770	1149	1499	1255	1109	1187	910	1069	809	1481	1022
Hdc	FBgn0005619	3528	4531	4665	5135	2648	3300	5219	3205	4797	5629	4151	3982	5000	4758	3795	2343	5950	2928
Psc	FBgn0005624	401	668	489	564	272	403	643	383	576	648	701	562	586	358	487	311	827	448
ple	FBgn0005626	5050	6939	4869	6397	2399	3658	8379	3715	4191	7066	5718	5736	6616	4974	5111	3973	6593	3965
robo1	FBgn0005631	1871	2474	2114	2300	1240	1692	2610	1676	2206	2439	2338	1975	2220	1960	2361	1361	3319	1745
faf	FBgn0005632	9459	13675	10059	12810	6081	7975	14159	8176	11504	14213	11610	9984	10904	9972	10186	7333	16259	9400
fln	FBgn0005633	40	56	46	67	34	46	83	43	41	44	49	58	38	39	36	36	58	45
nvy	FBgn0005636	655	825	710	761	428	596	897	546	889	847	718	697	790	826	803	408	1183	539
slbo	FBgn0005638	79	83	66	74	54	41	100	45	88	93	78	90	85	31	71	53	145	72
Eip63E	FBgn0005640	3640	4560	3699	4353	2522	2930	4782	2924	3844	4760	4002	3749	3571	3553	3758	2416	5808	3516
wdn	FBgn0005642	859	1146	1018	1104	473	872	1323	773	945	1309	1140	1084	967	645	1031	816	1496	1034
Pabp2	FBgn0005648	779	1187	734	1002	441	743	1116	699	760	1240	991	888	872	730	930	756	1050	871
Rox8	FBgn0005649	3584	5490	4503	5241	2552	3813	5482	3523	4183	5898	5095	4962	4703	3670	4662	3441	6819	4232
lat	FBgn0005654	0	0	0	0	0	0	0	0	0	0	0	0	0	0	0	0	0	0
PCNA	FBgn0005655	59	104	52	109	17	33	70	80	39	118	107	87	88	56	70	57	71	61
Ets65A	FBgn0005658	807	864	911	848	500	636	1041	671	964	1205	984	871	882	764	907	603	1380	703
Ets98B	FBgn0005659	1228	1698	1710	1673	1103	1164	1792	1143	1549	2000	1706	1631	1395	1213	1371	1208	2355	1359
Ets21C	FBgn0005660	51	61	72	91	43	90	93	69	57	65	100	72	114	65	78	49	82	65
Crys	FBgn0005664	1639	1495	2518	922	1750	240	3249	1057	1903	875	1013	1506	1950	2508	138	59	5895	737
bt	FBgn0005666	34620	42540	36000	36455	22675	18924	53745	24306	37664	42745	37416	29485	31009	30582	27921	16746	53934	24064
Cyp4d1	FBgn0005670	423	555	526	556	396	406	1062	574	924	1484	623	727	169	66	364	457	797	640
Vha55	FBgn0005671	21533	29525	25389	28550	14506	17347	29580	18416	24764	30744	28259	26029	25277	21449	22072	15032	39375	20683
spi	FBgn0005672	2557	3468	3239	3264	1996	2850	3873	2427	2885	3909	3749	3460	3266	2413	2882	2148	4839	2969
GluProRS	FBgn0005674	1882	3035	1984	2763	1136	2000	3215	1855	2235	3093	2627	2451	2483	1857	1867	1739	3324	2299
dac	FBgn0005677	1014	1236	1010	1212	677	952	1367	861	1279	1299	1223	1027	1183	1078	1152	686	1592	972
pie	FBgn0005683	50	95	50	62	29	46	60	28	53	64	60	52	60	53	61	32	72	65
Aef1	FBgn0005694	1780	2877	2179	2621	1350	1876	3231	1814	2085	3012	2587	2483	2393	1963	2250	1596	3515	2129
gcl	FBgn0005695	735	1036	921	933	543	688	1147	603	900	1072	942	967	974	699	767	549	1350	843
DNApol-alpha73	FBgn0005696	51	73	46	69	25	43	67	56	44	90	76	49	47	54	59	42	48	33
noc	FBgn0005771	1980	3038	2396	2848	1342	1990	2986	1861	2467	3060	2823	2535	2494	1892	2562	1831	3483	2117
Con	FBgn0005775	2574	3091	2494	3011	1634	1845	3132	2049	3241	3237	2979	2619	2672	2881	3117	1515	4001	2357
PpD3	FBgn0005777	1076	1691	1176	1448	674	1070	1579	992	1162	1789	1386	1334	1193	1054	1189	935	1804	1168
PpD5	FBgn0005778	19	15	11	5	6	8	15	6	6	14	17	7	14	5	11	2	6	6
PpD6	FBgn0005779	1	1	0	1	0	3	0	0	0	0	1	1	0	0	0	1	0	1
betaCOP	FBgn0008635	3295	5818	4206	5798	2314	3584	5891	3766	4298	6940	5486	5157	5021	3542	4409	3986	6340	4110
hbn	FBgn0008636	219	282	218	282	116	221	353	183	270	327	244	228	255	229	321	187	385	205
E5	FBgn0008646	110	188	153	151	63	131	171	128	125	228	166	158	167	87	155	104	211	148
lbl	FBgn0008651	251	336	288	293	163	211	383	205	260	341	321	281	271	159	273	207	443	299
CanB	FBgn0010014	2596	3524	2656	2994	1841	2399	3757	2276	2965	3498	3254	3103	3056	2909	3148	1841	4601	2576
CanA1	FBgn0010015	394	522	477	546	246	331	567	228	331	468	384	431	378	274	445	315	679	390
Cyp4g1	FBgn0010019	44	313	32	87	5	140	135	66	30	63	313	83	428	34	604	262	34	72
GstD2	FBgn0010038	103	144	197	180	115	446	281	175	170	223	222	212	228	187	158	120	247	168
GstD3	FBgn0010039	662	946	1425	1641	645	1100	1827	1086	617	1106	1576	1724	979	630	643	648	1404	974
GstD4	FBgn0010040	0	8	25	29	18	12	28	16	7	16	22	22	10	6	16	4	19	12
GstD5	FBgn0010041	5	32	11	28	3	47	4	2	17	8	15	9	26	15	8	11	25	12
GstD6	FBgn0010042	1	1	3	4	3	49	7	3	3	2	2	4	18	4	7	3	5	3
GstD7	FBgn0010043	0	2	7	12	2	6	9	7	7	7	4	7	5	1	2	5	9	5
GstD8	FBgn0010044	149	243	284	282	161	219	271	148	198	264	291	236	165	136	264	167	332	238
Itp-r83A	FBgn0010051	6109	8099	6432	7705	3637	4458	9358	5249	6746	8583	7355	6624	6284	5719	5849	4496	10765	6095
Jhe	FBgn0010052	140	193	186	338	79	141	328	261	265	396	333	289	313	164	133	98	421	178
Jheh1	FBgn0010053	2453	4486	3325	3779	2507	4550	4844	2405	2846	4986	3166	2948	4206	2265	3510	3839	4511	4244
RpL23	FBgn0010078	24937	39999	30056	34973	17128	25093	40649	24523	24965	43643	32972	34209	33798	20802	22382	24001	45854	32695
gammaTub37C	FBgn0010097	1	1	0	0	1	1	4	1	0	1	0	1	0	1	5	0	0	0
Acon	FBgn0010100	42320	55989	51472	53200	28894	31046	57495	35786	46530	59604	56179	51013	47289	40862	38274	26318	75973	37330
comm	FBgn0010105	713	1110	914	1019	539	783	1100	731	930	1136	1010	872	906	767	1110	672	1333	839
dpn	FBgn0010109	8	7	5	9	1	1	1	3	2	5	7	4	2	2	3	1	3	3
hdc	FBgn0010113	1273	1812	1411	1966	763	1307	2406	1059	1393	1915	1583	1267	1374	1290	1676	1241	1741	1402
hig	FBgn0010114	12594	16021	12839	15452	7447	12150	16589	11385	14597	15633	14857	12438	13937	14217	14564	8276	20644	10810
RpA-70	FBgn0010173	962	1395	1125	1382	651	965	1586	915	1041	1536	1380	1119	1244	978	1211	958	1665	1127
Wnt5	FBgn0010194	695	943	748	857	455	675	948	537	775	900	797	691	759	700	855	417	1171	574
Gyc32E	FBgn0010197	73	105	70	89	56	75	86	91	91	101	84	80	77	106	106	63	139	82
RpS15Aa	FBgn0010198	22441	35413	29165	33436	17253	23268	36208	20551	22424	37797	26978	29253	28599	18881	18564	18982	39867	29262
Sod2	FBgn0010213	4444	6341	5800	6048	3349	3760	6211	3898	4715	6642	5892	5709	5325	4374	4359	3191	7534	3967
alpha-Cat	FBgn0010215	3690	4755	3669	4451	2568	3472	5137	3201	4138	4856	4626	4194	4193	3901	4384	3041	6036	3820
ATPsynbeta	FBgn0010217	86917	115908	107478	108551	64553	59439	118586	69769	97224	116394	109968	107256	96155	89967	64569	43925	159252	71960
Dbp45A	FBgn0010220	541	776	630	692	340	538	835	453	629	833	652	649	648	536	579	428	922	691
Nmdmc	FBgn0010222	773	1182	893	730	479	599	970	661	830	1027	949	981	1079	758	626	440	1632	884
Galphaf	FBgn0010223	63	118	128	140	106	137	194	145	121	182	137	100	122	78	134	89	153	118
Gel	FBgn0010225	16480	29602	20842	30027	11328	16842	32694	16097	18887	33491	21998	24112	24407	14003	17022	23605	28465	24403
GstS1	FBgn0010226	2612	4588	3139	3942	2612	1737	3818	2132	2886	3968	2249	3088	2699	2116	1680	1910	6656	3207
HmgZ	FBgn0010228	4317	5833	5442	5542	3398	3291	6023	3505	5732	6836	5500	5777	5060	4071	4972	3879	8849	4931
Klc	FBgn0010235	2846	4021	3116	3987	1974	2762	4720	2792	3370	4594	4071	3846	3639	2784	3325	2570	4984	3123
Lac	FBgn0010238	3247	4937	3933	4218	2378	3261	5177	3270	3523	5183	5058	4472	4137	2760	3349	2893	5525	3689
Lcch3	FBgn0010240	659	851	653	768	448	634	880	578	816	885	773	705	773	777	879	448	1232	651
Mdr50	FBgn0010241	6	16	33	66	8	34	129	32	33	78	53	65	41	11	18	30	16	34
Myo61F	FBgn0010246	550	884	575	867	326	397	954	499	510	992	668	799	770	466	599	794	844	734
Parp	FBgn0010247	874	1189	954	1060	577	773	1156	658	1008	1025	1223	1107	1199	979	1170	771	1310	925
Rbp4	FBgn0010258	11	10	10	7	4	10	10	7	13	19	8	12	4	4	10	11	12	7
Rbp9	FBgn0010263	22747	31445	29135	31831	16578	23129	37575	19997	25633	32495	27840	26322	29534	24204	31758	22865	44091	29071
RpS13	FBgn0010265	25992	42479	31935	35707	18447	25505	42212	24021	26490	43474	33703	36259	32677	21456	22267	23461	47669	34457
Dsor1	FBgn0010269	814	1218	934	1158	562	860	1224	837	882	1222	1136	1071	1035	853	1006	764	1308	913
Ssrp	FBgn0010278	523	812	534	815	287	591	869	539	581	932	700	617	718	504	654	516	917	673
Taf4	FBgn0010280	3560	4877	3968	4878	2348	3856	5421	3383	3758	5448	4748	4201	4208	3283	4806	3184	6037	3988
TfIIFalpha	FBgn0010282	760	1111	843	984	463	619	1099	700	748	1240	988	901	815	719	862	646	1416	850
Trf	FBgn0010287	93	167	126	138	60	119	166	104	101	195	156	148	154	112	116	98	177	136
Uch	FBgn0010288	794	1310	953	1094	552	864	1205	687	802	1208	1025	1019	933	746	988	721	1387	933
bys	FBgn0010292	517	739	536	647	349	464	770	421	594	836	669	623	639	432	392	380	971	627
ng2	FBgn0010294	0	0	0	0	0	0	0	0	0	0	0	0	0	0	0	0	0	0
ng3	FBgn0010295	0	0	0	0	0	0	0	0	1	0	0	0	0	0	0	0	0	0
ng4	FBgn0010296	0	0	0	0	0	1	0	0	0	0	0	0	0	0	0	0	0	0
brat	FBgn0010300	1930	2625	1917	1986	1213	1993	2708	1559	2001	2210	2170	1780	2113	2325	2100	1107	2447	1540
hep	FBgn0010303	2550	3338	2800	3357	1650	2375	3385	2259	2630	3626	3280	2815	2901	2487	2818	1979	4458	2389
pigeon	FBgn0010309	911	1297	953	1132	621	771	1266	808	1162	1212	1191	1036	1083	1012	1032	617	1604	831
corto	FBgn0010313	3499	5201	4345	4683	2428	3384	5714	3237	4263	5859	4472	3986	4041	3286	3797	2558	6179	3910
Cks30A	FBgn0010314	43	42	52	40	13	25	24	18	27	37	38	23	24	79	37	13	50	7
CycD	FBgn0010315	351	559	415	484	232	354	511	275	319	507	390	446	423	272	339	273	659	419
dap	FBgn0010316	436	551	500	550	294	419	681	355	543	670	538	604	565	370	505	425	738	507
CycJ	FBgn0010317	45	74	42	55	39	48	55	36	62	57	38	46	63	71	53	28	77	50
Gsc	FBgn0010323	26	52	26	43	24	38	35	23	35	42	46	37	47	38	27	24	67	35
woc	FBgn0010328	1727	2810	1851	2436	1123	1816	2677	1591	1944	2877	2495	1993	2306	1787	2275	1654	3218	2077
Tbh	FBgn0010329	873	1192	886	1121	549	747	1256	716	1118	1310	1114	999	1021	1064	1286	667	1440	837
Rac1	FBgn0010333	1541	2238	1654	2022	1082	1592	2462	1501	1613	2485	2067	2093	2000	1693	1754	1312	2394	1627
128up	FBgn0010339	767	1290	827	1089	479	876	1210	772	832	1361	1088	1038	990	663	804	704	1270	899
140up	FBgn0010340	273	457	335	368	190	285	460	316	336	429	433	358	389	306	315	242	469	336
Cdc42	FBgn0010341	2719	4194	3168	3544	2042	2880	4107	2473	2846	4034	3711	3537	3483	2554	3110	2645	4363	2896
Map60	FBgn0010342	431	565	459	572	264	338	552	356	431	557	515	483	475	404	478	303	730	445
Arf79F	FBgn0010348	8215	12210	9261	11695	5863	7724	12673	7953	8884	13717	11351	10745	9951	7638	9066	7691	14389	9488
CdsA	FBgn0010350	20958	27955	24998	28121	14607	16438	31532	18028	25888	30631	24563	24277	24633	23624	21851	14326	37984	21767
Nc73EF	FBgn0010352	38071	50212	41041	47871	22978	28773	49006	29859	36848	51181	45947	41253	40343	34528	37488	27202	61316	34705
Taf1	FBgn0010355	2359	3348	2328	3102	1497	2139	3561	2171	2694	3624	3071	2692	3011	2258	2643	1957	4087	2578
Taf5	FBgn0010356	467	776	565	692	309	508	691	437	535	770	634	659	634	518	553	425	945	585
betaTry	FBgn0010357	93	0	4	1	0	298	2	2238	2	1	212	4	1077	165	6270	3200	1	3
deltaTry	FBgn0010358	0	0	0	0	0	0	0	1	0	0	2	0	0	0	0	1	0	0
gammaTry	FBgn0010359	0	0	0	0	0	0	0	0	0	0	0	0	0	0	0	0	0	0
Akt1	FBgn0010379	2337	3386	2942	3101	1899	2370	3894	2204	2991	3734	3327	3110	3093	2220	2668	2313	4429	2850
AP-1-2beta	FBgn0010380	3948	5696	4518	5794	2572	3785	5920	3797	5445	6342	5671	5086	4920	4350	4912	3334	7381	4128
CycE	FBgn0010382	85	139	94	108	65	64	117	70	72	78	101	81	106	95	84	62	100	63
Cyp18a1	FBgn0010383	1567	1602	2101	1750	923	923	2389	974	1384	1759	1731	1740	1616	826	500	509	2450	1334
Def	FBgn0010385	120	194	117	212	109	160	174	65	66	80	44	129	323	97	376	405	196	151
Dbi	FBgn0010387	2197	4097	2673	3741	1601	2742	3163	2207	1820	4322	2847	3202	2688	1569	3255	3208	3402	2771
Dro	FBgn0010388	597	857	2876	2031	617	3103	850	457	549	2625	135	4875	1236	101	950	3143	1526	2719
htl	FBgn0010389	950	1539	1398	1474	773	1049	1743	1047	1303	1648	1485	1393	1327	1037	1116	928	2061	1259
Gtp-bp	FBgn0010391	1943	3411	2396	3026	1258	1797	3312	2237	2304	3846	2874	2751	2660	1868	2346	2337	3475	2363
Itgbn	FBgn0010395	77	66	54	49	25	47	70	46	39	86	82	39	82	71	86	67	77	81
LamC	FBgn0010397	1979	3231	2277	2747	1350	1801	3089	1844	1997	3242	2769	2458	2876	2065	2033	1702	3387	2011
Lrr47	FBgn0010398	152	182	168	181	93	130	242	118	198	214	214	162	197	138	160	108	280	159
Nmdar1	FBgn0010399	1583	2006	1628	1878	986	1346	1946	1307	1856	2027	1948	1569	1575	1877	1902	1025	2603	1246
Os-C	FBgn0010401	6309	10655	9208	10237	5124	6494	10401	7110	6495	10896	10834	10045	9393	6243	9227	6154	13787	9149
Obp83b	FBgn0010403	4197	7046	6623	8225	3360	5690	8640	5942	5830	9664	8158	6891	6499	4087	7885	5693	9117	7248
RNaseX25	FBgn0010406	2189	3220	2669	2802	1650	2225	3507	2071	2454	3226	3026	2879	2811	2181	2356	1719	3763	2579
Ror	FBgn0010407	227	316	240	267	152	268	306	238	302	310	314	257	295	276	309	176	427	249
RpS9	FBgn0010408	12635	19309	14203	17213	8080	11715	19260	11937	11744	20808	16945	16912	15623	9643	9503	10473	20253	15180
RpL18A	FBgn0010409	26353	43661	33865	40036	18353	28123	44277	25233	26775	47551	35006	37819	36253	21377	23349	25511	49269	37363
RpS18	FBgn0010411	27750	43652	33347	39388	18898	27816	45035	26447	27090	47276	34958	38435	34757	21341	23903	25043	50069	36638
RpS19a	FBgn0010412	17520	28355	21256	24379	11092	18071	26880	15895	16128	30628	22870	24570	22536	13243	15535	16140	32991	22758
SerT	FBgn0010414	1237	1869	1672	1878	828	1187	1913	1088	1525	1954	1755	1348	1609	1364	1710	1070	2554	1543
Sdc	FBgn0010415	7541	10596	8734	9955	5271	6389	12374	6763	8911	11323	10737	9708	9471	8024	8818	6511	12320	8074
TH1	FBgn0010416	665	1176	836	1041	498	644	1210	657	826	1178	971	926	879	640	785	685	1198	850
Taf6	FBgn0010417	853	1108	1022	1013	578	707	1264	670	860	1043	944	853	1071	801	763	556	1444	882
TfIIFbeta	FBgn0010421	216	387	312	383	162	274	377	266	292	381	380	373	316	246	271	225	485	318
TfIIS	FBgn0010422	786	1302	977	1224	541	842	1278	791	896	1294	1127	1119	1062	818	1026	746	1417	949
TpnC47D	FBgn0010423	28	28	39	22	25	10	27	13	11	10	12	16	25	39	182	67	45	7
TpnC73F	FBgn0010424	152	223	176	198	111	182	258	137	151	239	184	154	215	120	657	275	292	168
epsilonTry	FBgn0010425	6	1	0	0	0	14	2	407	0	0	15	0	121	24	627	170	1	0
mtrm	FBgn0010431	1	3	7	2	2	1	2	1	4	8	1	3	5	0	10	1	9	6
ato	FBgn0010433	6	7	5	7	3	5	1	3	11	3	9	3	4	5	8	4	13	1
cora	FBgn0010434	11440	18261	13345	16353	7725	10808	18593	10297	12737	18411	16029	14069	14394	10515	12247	10365	19950	12950
emp	FBgn0010435	12690	20966	18894	20516	9759	12405	24984	12543	14242	22870	19165	18962	18675	10243	14082	13069	24362	16803
mtSSB	FBgn0010438	21	53	33	46	14	34	41	28	28	52	45	26	27	35	35	20	68	34
pll	FBgn0010441	381	702	539	681	245	406	629	404	434	756	549	483	503	392	396	382	693	495
trn	FBgn0010452	946	1192	1112	1132	633	867	1177	675	971	1278	1220	1085	1072	928	1054	535	1743	814
Wnt4	FBgn0010453	210	250	262	249	133	183	272	172	258	301	289	224	260	224	315	180	324	197
Fkbp14	FBgn0010470	2655	5179	3100	4881	1962	2906	4381	3222	3173	6664	4748	4749	4146	2529	3572	4044	4756	3864
tutl	FBgn0010473	9007	10514	9524	9638	5794	6572	11258	7599	9757	10719	10309	8358	7911	8751	9753	4911	14825	6847
l(2)01289	FBgn0010482	4351	5608	4856	5121	3278	4449	6784	3840	4427	5765	5504	4538	4725	4049	4386	3034	7881	3806
NAT1	FBgn0010488	13564	20345	16066	19463	9111	12224	21861	12577	16141	21582	18904	16923	17368	14285	14085	11047	24975	15228
dmGlut	FBgn0010497	605	999	786	933	423	452	1071	680	725	1212	886	871	703	446	666	561	1239	790
Dcp-1	FBgn0010501	156	237	169	195	115	182	206	148	246	340	211	207	238	182	232	145	332	201
kermit	FBgn0010504	176	272	200	207	109	188	253	141	151	275	249	166	203	161	157	121	288	187
wal	FBgn0010516	7080	12674	8727	11609	5369	7199	13394	8151	7728	14133	10527	10516	9578	5969	7020	7497	13629	9647
Bka	FBgn0010520	229	309	262	274	158	234	286	200	232	344	254	312	298	191	247	169	433	269
Ccs	FBgn0010531	364	597	431	540	257	385	578	345	329	574	502	461	478	338	431	298	566	450
Aldh-III	FBgn0010548	5218	8983	6672	8773	3866	5114	9194	5273	5723	9599	7575	7007	7348	5168	6462	6360	9032	6369
l(2)03659	FBgn0010549	14	11	14	15	6	16	15	12	14	12	10	13	11	14	18	8	15	15
Phb2	FBgn0010551	3560	5394	3876	5092	2228	3569	5050	3672	3677	5946	4906	4534	4346	3305	3481	2899	6150	4099
sbb	FBgn0010575	4807	7045	5268	6427	3020	3931	7705	4062	5768	7060	6127	5081	5629	5154	5783	3917	8263	4808
dock	FBgn0010583	2314	3298	2331	2944	1383	2319	3284	1969	2711	3435	2972	2636	2777	2387	2960	1811	3703	2314
Prosbeta1	FBgn0010590	1400	2230	1750	2109	941	1484	2197	1410	1471	2316	1984	1878	1792	1150	1498	1355	2576	1499
Sply	FBgn0010591	2379	4006	2899	3933	1692	2169	3786	2311	2668	3848	3502	3421	2891	2237	2514	2348	4379	2865
lwr	FBgn0010602	1821	2780	2259	2786	1213	1676	2802	1858	2210	3097	2724	2362	2380	1745	2112	1566	3272	2005
l(2)05714	FBgn0010607	295	541	357	363	214	335	552	263	301	487	417	340	436	389	370	238	539	352
Hmgs	FBgn0010611	2339	3634	2612	3244	1387	2769	3598	2035	2095	2990	3220	2757	2773	2088	2248	1994	3662	2725
ATPsynG	FBgn0010612	10394	14004	12460	12154	7291	7453	12026	8421	10232	13317	12503	11623	11585	9315	7300	5475	16232	7977
CG10939	FBgn0010620	2180	3255	2910	2966	1660	2090	4114	2135	2558	3783	3429	3239	3020	1990	2395	1943	4318	2669
Cct5	FBgn0010621	1630	3077	1650	2424	955	2391	2598	1799	1861	2832	2477	2173	2534	1842	1739	1454	2829	1932
DCTN3-p24	FBgn0010622	689	929	721	828	443	608	852	583	662	1067	835	867	773	606	747	503	1095	667
Sec61beta	FBgn0010638	1747	3853	2165	3311	1143	2012	3028	2581	2058	4376	3393	3199	2380	1917	2564	2587	3137	2190
MFS14	FBgn0010651	2224	3556	2792	3136	1350	2364	4172	1978	2473	3713	3348	2643	2893	1740	2293	2092	3584	3004
Nup214	FBgn0010660	927	1258	1080	1279	503	798	1337	792	918	1265	1325	971	1054	891	1182	764	1611	992
l(3)01239	FBgn0010741	952	1253	1114	1102	664	845	1431	897	945	1343	1141	1097	1114	857	872	676	1648	958
Srp54k	FBgn0010747	2019	3437	2487	3122	1458	1945	3396	2090	2520	3746	2974	2876	2662	2023	2214	2049	3822	2279
atms	FBgn0010750	634	921	712	937	400	735	964	617	715	1056	932	744	799	597	788	616	1084	737
simj	FBgn0010762	1744	2411	1827	2089	1053	1682	2464	1512	2021	2455	2207	1882	1990	1798	2134	1403	2962	1623
sqz	FBgn0010768	462	603	559	619	328	495	690	453	553	667	631	585	635	463	562	378	866	462
ppan	FBgn0010770	344	410	293	398	201	259	469	244	344	438	378	322	327	315	252	193	508	361
Xe7	FBgn0010772	4570	5911	4627	5400	2924	5179	5853	4290	4117	6061	5701	4535	4727	4271	5958	3592	7532	4486
Ref1	FBgn0010774	1850	3047	2382	2687	1371	2092	3384	2038	2234	3474	2882	2585	2234	1788	2120	1702	3838	2278
l(3)02640	FBgn0010786	2344	3688	2920	3274	1675	2873	4012	2729	3181	4672	3559	2888	3243	2420	2755	2050	4418	2800
TrpRS	FBgn0010803	672	953	740	942	479	731	1047	694	742	1108	946	853	851	645	843	606	1110	796
l(3)03670	FBgn0010808	3639	4817	4532	4438	2715	2848	4699	3093	3871	4853	4711	4409	4180	3518	3139	2251	6452	3283
unc-45	FBgn0010812	802	1209	858	1032	473	807	1164	662	874	1120	1055	919	914	808	993	747	1304	894
Gug	FBgn0010825	4511	6346	5042	6122	2937	4194	6941	4243	5389	6840	5779	4947	5308	4757	5537	3666	8144	4306
l(3)04053	FBgn0010830	511	831	663	809	386	499	821	509	843	1234	804	693	708	536	681	561	994	577
l(3)05822	FBgn0010877	1925	2615	2370	2434	1352	1923	3054	1851	2366	2939	2603	2397	2474	1790	1953	1550	3546	2030
sinu	FBgn0010894	882	1182	1026	1079	605	874	1166	782	851	1230	1252	1104	939	650	927	766	1505	921
Spn	FBgn0010905	4971	6436	5140	6358	3003	4158	6934	4029	5982	6918	5465	5023	5491	5523	6153	3473	8152	4636
msn	FBgn0010909	5186	7474	6076	6910	3667	5233	8384	4886	5820	8243	7192	6365	6319	4795	5778	4841	9040	5736
l(3)07882	FBgn0010926	431	687	498	686	299	418	804	422	536	700	619	605	573	411	467	326	815	605
SsRbeta	FBgn0011016	1653	3273	1977	2979	1020	1586	2539	2203	1763	3890	2918	2825	2232	1498	2182	2285	2653	1965
Sas-4	FBgn0011020	128	205	160	191	101	127	170	129	163	190	151	154	169	143	140	95	224	146
dia	FBgn0011202	1419	2090	1525	1636	916	1431	1924	1064	1477	1987	1768	1562	1559	1164	1318	1111	2082	1282
cue	FBgn0011204	2630	3418	3526	3547	1807	2878	4379	2269	3514	3948	3176	3213	3383	2607	2173	1562	5051	2974
fbl	FBgn0011205	1005	1626	1171	1484	688	964	1630	901	1033	1617	1235	1219	1261	872	909	866	1664	1197
bol	FBgn0011206	5081	6428	5194	5505	3328	3799	6683	4125	5844	6270	5588	4633	5143	5718	5961	2969	7162	4174
pelo	FBgn0011207	927	1424	1041	1278	539	847	1391	823	884	1398	1158	1123	1130	909	924	775	1551	1027
blw	FBgn0011211	86637	110760	105741	104198	57521	51289	100250	62810	89177	106511	99588	92172	90385	84008	58410	40131	154921	62925
eff	FBgn0011217	8267	13108	10692	12466	6139	8557	13337	8091	9565	13375	12044	11008	10735	8616	9436	7163	16155	9864
heph	FBgn0011224	4982	6357	5112	5776	3301	4251	6820	4137	5527	6118	5604	4817	5328	5563	6679	3334	7252	4521
jar	FBgn0011225	10725	14876	12729	15036	7674	9272	15167	9487	12695	16196	13387	12621	12791	11768	11236	8497	19931	11372
ox	FBgn0011227	2873	3664	3377	3200	2101	2157	3578	2343	2723	3851	3119	3214	3138	2596	2360	1644	4814	2295
poe	FBgn0011230	12845	19506	15424	18114	8636	9941	21564	10768	15909	19008	16144	14469	14024	12710	12763	9696	22607	12381
scat	FBgn0011232	1000	1529	1108	1442	604	946	1603	935	1137	1498	1452	1327	1273	1028	1171	828	1665	1000
ken	FBgn0011236	891	1224	1127	1096	623	740	1303	754	917	1325	1142	1104	1125	781	811	762	1666	927
ms(2)35Ci	FBgn0011239	0	0	0	0	0	0	0	0	0	0	0	0	0	0	0	1	0	0
cbx	FBgn0011241	614	838	598	695	344	434	712	445	565	821	692	602	620	542	596	423	938	593
Hsp60B	FBgn0011244	2	1	1	0	1	0	1	3	4	8	5	1	2	4	2	0	2	2
Sema-1a	FBgn0011259	3101	3600	3229	3308	1894	2324	4093	2543	3494	3896	3467	2963	3109	3105	3581	1910	4332	2632
Sema-2a	FBgn0011260	1574	2716	1899	2528	1038	1480	3167	1764	1716	2831	2520	2528	2337	1578	1507	1301	2595	1776
Pglym87	FBgn0011270	1	3	0	0	1	0	2	2	1	3	1	1	2	0	2	0	3	1
RpL13	FBgn0011272	30488	49315	38586	43078	20321	30532	49526	28960	30729	52028	39612	41696	40415	24608	27232	27817	54522	39337
Acam	FBgn0011273	0	0	0	0	0	0	0	0	0	0	0	0	0	0	0	0	0	0
Dif	FBgn0011274	3247	4798	4229	4544	2245	2913	5430	3001	4047	5442	4577	4411	4189	2863	3672	3292	6362	4136
HLH3B	FBgn0011276	31	41	26	34	28	30	26	28	39	35	35	27	47	32	41	16	55	35
HLH4C	FBgn0011277	10	11	14	5	14	15	21	16	18	28	18	11	15	14	14	10	32	20
lbe	FBgn0011278	4	4	1	0	0	1	5	3	3	11	2	2	4	3	1	1	7	0
Obp69a	FBgn0011279	783	1100	986	1045	646	910	1197	763	912	1319	1019	876	965	622	1047	682	1287	1014
Obp19d	FBgn0011280	39747	72528	58509	73003	28625	51456	71404	45878	39907	82795	64884	60634	55609	29704	54098	48105	70070	52360
Obp83a	FBgn0011281	8387	13438	13147	14401	6977	9623	13871	9861	11293	16303	13811	12243	12284	7929	13159	8919	16925	10882
Obp84a	FBgn0011282	39	54	55	36	19	22	52	35	29	47	47	26	30	19	44	28	53	45
Obp28a	FBgn0011283	4556	7393	6490	7166	3754	4401	6766	4457	5278	8343	5575	5517	6458	3931	5611	4083	9242	6058
RpS4	FBgn0011284	44174	70730	55048	62677	30670	41590	72880	40687	44112	74609	58476	61425	56490	35591	36371	37210	80270	57479
RyR	FBgn0011286	10590	12718	11761	13216	7270	8334	16112	10230	11256	13616	13608	9448	9419	10108	11476	6796	18865	7495
Snap25	FBgn0011288	7516	9145	7546	8233	4985	5830	10514	6301	9987	9410	8933	8178	8222	8823	9058	4566	11287	6900
TfIIA-L	FBgn0011289	1745	2537	2181	2489	1271	1793	2690	1742	1904	2824	2399	2381	2225	1594	1831	1491	3125	2038
Taf12	FBgn0011290	870	1332	1115	1291	647	988	1397	866	911	1457	1275	1120	1104	875	1131	784	1763	985
Taf11	FBgn0011291	208	340	194	256	145	219	259	157	209	348	284	246	263	187	212	168	315	209
a10	FBgn0011293	5357	8944	7739	8782	4252	5954	8738	6049	5920	10191	9419	8345	7910	4836	8320	5309	10795	7257
a5	FBgn0011294	1510	2323	1850	1947	1299	1676	1792	1213	1643	2235	1834	1743	1913	1179	2283	1447	3212	2072
l(2)efl	FBgn0011296	1876	2868	2294	2275	1187	1510	2011	1326	1681	2567	1979	2067	2170	1576	1854	1144	2722	1189
l(2)not	FBgn0011297	347	673	499	561	262	441	636	388	383	626	567	489	488	320	484	430	676	541
babo	FBgn0011300	2979	3769	3134	3408	2035	2754	4206	2450	3177	3794	3400	3380	3230	2712	3456	2322	4918	2938
Rsf1	FBgn0011305	2047	2694	2175	2584	1271	1983	2826	1923	2255	2971	2657	2451	2481	2069	2248	1561	3658	2120
Uch-L5	FBgn0011327	418	650	481	575	287	401	612	405	426	638	627	612	504	383	493	387	704	453
l(3)j2D3	FBgn0011335	434	641	432	545	316	472	627	334	490	624	626	500	519	497	532	396	757	450
OstStt3	FBgn0011336	2301	4499	2783	4219	1436	2247	3769	2601	2502	4618	3856	3468	2953	2140	3123	3030	4198	3057
ND-ACP	FBgn0011361	6809	8551	8146	8087	4929	4987	8120	5577	6698	8934	7929	7736	7721	6587	5061	3807	11268	5468
ND-SGDH	FBgn0011455	6877	9310	8272	8600	5056	6171	9806	5980	7192	9850	8972	8702	8326	6538	6068	4697	11785	6580
Set8	FBgn0011474	705	962	813	939	550	633	1112	652	851	1078	1012	832	960	748	777	520	1320	842
l(3)neo43	FBgn0011476	276	414	329	378	168	269	384	221	299	378	386	343	363	243	281	224	463	292
Ssdp	FBgn0011481	2742	4214	3466	4250	1895	2915	4572	2760	3868	4848	3918	3599	3690	3078	3994	2546	5156	3386
SrpRbeta	FBgn0011509	532	929	647	815	350	623	953	597	599	1065	832	829	757	553	720	524	948	654
etaTry	FBgn0011554	0	0	0	0	0	1	0	1	0	0	0	0	0	0	8	3	0	0
thetaTry	FBgn0011555	0	0	0	0	0	0	0	0	0	0	0	0	0	1	16	0	0	1
zetaTry	FBgn0011556	0	0	0	0	0	1	0	0	0	0	0	0	0	0	0	0	0	0
Acp36DE	FBgn0011559	2	2	2	1	0	1	8	2	2	1	7	5	2	3	3	2	4	1
Smyd3	FBgn0011566	475	759	578	703	343	449	745	458	475	724	552	484	762	676	465	326	976	478
can	FBgn0011569	6	12	5	3	1	5	8	5	2	4	7	6	7	4	11	1	2	3
cpb	FBgn0011570	994	1482	1132	1374	726	1014	1484	973	1053	1512	1416	1300	1253	883	1200	901	1679	1062
caz	FBgn0011571	1682	2215	1861	2188	1130	1567	2258	1549	1897	2552	2507	1956	1887	1664	2005	1277	3724	1675
Cdc37	FBgn0011573	810	1323	952	1272	513	961	1335	770	907	1465	1043	1066	1147	852	954	722	1396	986
Cyp4d2	FBgn0011576	0	0	0	0	0	0	0	0	0	0	0	0	0	0	0	1	0	0
Ms	FBgn0011581	2806	4341	3293	4071	2253	4000	5501	2977	3630	4928	4602	4238	4175	3025	5039	3375	5081	4077
Dop1R1	FBgn0011582	1796	2187	1734	2004	983	1220	2295	1322	1768	1896	1771	1382	1818	1821	1817	980	2815	1498
Trp1	FBgn0011584	5485	8244	6372	7841	3736	4951	8708	4893	6532	9310	7131	6998	7044	5293	5778	4939	9153	6279
e(r)	FBgn0011586	1304	1976	1520	1813	923	1498	2336	1401	1564	2306	1878	1651	1700	1349	1597	1205	2490	1634
Elk	FBgn0011589	1277	1476	1185	1378	803	1213	1488	952	1167	1304	1243	1056	1221	1468	1559	790	1710	960
fng	FBgn0011591	1281	1776	1736	1670	946	1004	2011	1124	1604	1943	1722	1564	1502	1166	1036	890	2465	1231
fra	FBgn0011592	878	1220	1126	1321	577	838	1399	826	1119	1266	1103	872	993	952	1103	731	1428	850
fzo	FBgn0011596	4	2	7	7	1	3	8	6	2	5	4	5	4	4	3	3	13	0
ine	FBgn0011603	3197	4816	4143	4667	2377	3076	5272	3199	3495	4947	4708	4232	3903	2830	2836	2798	5955	3451
Iswi	FBgn0011604	1032	1580	1036	1335	675	1161	1632	1039	1329	1676	1562	1406	1339	1159	1445	962	1990	1194
Klp3A	FBgn0011606	86	141	93	116	60	78	136	83	98	129	127	117	89	70	91	70	123	98
La	FBgn0011638	1854	2484	1816	2351	1081	1693	2619	1676	2028	2812	2349	2341	2120	1616	1689	1372	3005	2010
lark	FBgn0011640	1853	3101	2072	2619	1113	2319	2969	1809	1852	2882	2514	2279	2643	1897	2568	1804	3370	2281
Zyx	FBgn0011642	3171	3938	3132	3531	2072	2846	4288	2839	3393	3943	3597	3460	3209	3013	3511	2478	4873	3435
Mad	FBgn0011648	1560	2125	1846	2133	1093	1490	2309	1365	1822	2326	2087	1984	1986	1510	1687	1362	2699	1677
mas	FBgn0011653	0	1	1	0	2	0	1	0	0	1	1	0	1	0	0	0	2	0
Med	FBgn0011655	1116	1852	1395	1730	721	1251	1757	1150	1284	1904	1695	1374	1591	1174	1496	1077	2175	1270
Mef2	FBgn0011656	4147	5378	4375	4846	2622	3619	5596	3449	4484	5633	4962	4510	4621	3959	4699	2881	7147	3921
Mlh1	FBgn0011659	75	105	118	104	52	70	147	69	88	147	131	85	97	64	83	63	141	98
Pms2	FBgn0011660	252	332	303	279	157	238	342	242	278	287	269	246	223	203	314	204	453	273
Moe	FBgn0011661	12752	18697	14464	17640	8854	13234	21986	12463	14159	20665	17519	15517	17485	12393	14015	11061	22802	14681
msi	FBgn0011666	6195	7556	6554	7219	4214	5037	8155	5340	6830	7729	7065	6619	5726	5703	7007	4243	9012	5755
Mst57Da	FBgn0011668	0	0	0	0	0	0	0	0	0	0	0	0	0	0	0	0	0	0
Mst57Db	FBgn0011669	0	0	0	0	0	0	0	0	0	0	0	0	0	0	0	0	0	0
Mst57Dc	FBgn0011670	0	0	0	0	0	0	0	0	0	0	0	0	0	0	0	0	0	0
Mvl	FBgn0011672	2363	3692	3002	3394	1609	2196	3902	2472	2634	3931	3523	3280	2964	2187	2422	2134	4327	2704
insc	FBgn0011674	338	361	391	411	215	352	458	252	298	496	438	424	359	234	319	269	466	364
Nos	FBgn0011676	1282	1398	1382	1321	886	1004	1351	1007	1363	1428	1332	1154	1330	1503	1546	831	2157	975
pav	FBgn0011692	4	9	5	5	4	6	5	3	7	2	6	5	2	4	22	7	6	3
Pdh	FBgn0011693	21100	38633	30704	37323	17889	27259	57135	31205	26471	49540	33576	33346	41418	25270	24340	22797	44213	35489
EbpII	FBgn0011694	0	0	0	0	0	1	0	0	0	0	0	0	0	0	0	0	0	0
EbpIII	FBgn0011695	38909	70365	47710	58561	27821	46248	75936	48968	38053	80378	64171	55690	56459	30891	47208	41978	62663	44205
repo	FBgn0011701	1906	2827	2339	2819	1325	2042	3515	2377	2216	3241	3237	2592	2668	1846	2056	1969	3615	2349
RnrL	FBgn0011703	98	192	117	178	64	82	145	150	86	216	161	133	149	113	148	103	161	107
RnrS	FBgn0011704	190	380	175	258	93	156	254	169	179	256	181	180	206	111	183	150	184	170
rost	FBgn0011705	2661	3843	2869	4007	1502	2622	4858	1802	2228	4562	2218	2715	3135	1643	2018	2542	3933	4115
rpr	FBgn0011706	42	38	54	26	30	48	54	43	55	54	42	31	45	46	74	44	67	48
Syx5	FBgn0011708	1648	2899	2136	2607	1209	1807	2855	1676	1921	2805	2413	2191	2192	1702	1920	1634	3185	1980
2016-09-01	FBgn0011710	787	1185	966	1140	578	907	1407	861	868	1226	1296	1081	1172	793	954	754	1438	1051
Snr1	FBgn0011715	595	901	728	853	381	600	927	593	691	886	883	765	774	553	807	529	1051	680
Tig	FBgn0011722	4426	7644	5647	8353	3495	3871	8447	4953	5552	9488	7287	6542	5783	4118	5207	6144	7399	4881
byn	FBgn0011723	27	37	21	30	20	11	35	34	14	19	38	26	24	24	28	5	61	29
twin	FBgn0011725	1799	2444	2064	2456	1266	1708	2642	1632	2057	2676	2518	2214	2183	1737	2136	1529	3340	1919
tsr	FBgn0011726	3158	5024	3651	4280	2353	3321	4940	3316	3125	5191	4449	4347	3372	2573	3655	3047	5321	3506
Wee1	FBgn0011737	962	1571	1126	1340	622	1010	1532	988	1230	1605	1397	1271	1233	1030	1327	802	1774	1244
wts	FBgn0011739	2902	4090	3811	4211	2082	2712	4808	3068	3735	5087	4231	3953	3699	3032	3334	2557	5654	3179
alpha-Man-IIa	FBgn0011740	1070	1660	1211	1465	688	1055	1665	841	1213	1678	1514	1279	1391	1103	1316	975	1868	1271
Arp6	FBgn0011741	540	878	682	788	371	606	940	526	533	881	760	715	665	532	548	471	997	665
Arp2	FBgn0011742	1568	2391	1801	2013	973	1600	2202	1272	1625	2170	2044	1813	2026	1556	1889	1335	2714	1719
Arp53D	FBgn0011743	0	0	1	2	0	1	2	0	0	3	0	0	3	0	36	0	2	0
Arp1	FBgn0011745	2549	3639	3001	3286	1814	2405	3661	2290	2858	3980	3500	3300	3022	2391	2901	2196	4614	2658
ana	FBgn0011746	561	725	613	697	352	488	841	556	560	772	773	656	624	472	478	480	934	555
Ank	FBgn0011747	11908	15620	12712	14658	8238	10985	17159	10468	13346	16132	14890	13389	12934	11896	13073	9349	20171	12106
PhKgamma	FBgn0011754	3716	5646	4609	5289	2778	3515	5770	3415	4476	6335	5313	4863	4769	3761	4206	3355	8432	4795
B-H1	FBgn0011758	226	406	343	360	169	218	445	254	248	409	341	336	343	220	301	207	478	276
ctp	FBgn0011760	18563	26292	21608	24337	13427	14936	28290	15252	21830	25265	21898	20925	23779	22983	17827	10778	32909	18251
dhd	FBgn0011761	6	2	3	2	1	0	5	1	6	1	5	22	0	1	117	7	0	1
DNApol-alpha50	FBgn0011762	61	134	95	87	45	59	131	78	83	132	98	103	140	125	87	67	163	79
Dp	FBgn0011763	1950	2843	2314	2574	1365	1814	3117	1692	2215	2976	2703	2496	2469	1961	2176	1719	3389	2173
E2f1	FBgn0011766	2440	3951	3026	3705	1750	2949	4453	2560	2971	4116	3480	3213	3649	2789	2938	2524	4662	3164
Fdh	FBgn0011768	2753	6679	3772	6138	2120	2591	5754	3419	3127	7947	4497	5038	4417	2343	3683	4859	5024	4738
Fdx1	FBgn0011769	153	316	210	216	101	179	293	183	165	294	250	225	240	165	198	151	313	204
Gip	FBgn0011770	1358	3018	1938	3022	1198	1572	2784	1687	1551	3545	2194	2401	2032	1098	1856	2430	2604	2210
Hem	FBgn0011771	1458	2238	1761	2214	1112	1457	2468	1439	2040	2654	2626	2486	1664	1291	1906	1416	2491	1593
Irbp	FBgn0011774	251	323	286	286	161	242	405	202	261	409	317	304	302	199	323	195	448	303
BRWD3	FBgn0011785	2097	3075	2309	2890	1400	2025	3216	1746	2589	3332	2866	2505	2790	2244	2574	1793	3981	2121
mRpL12	FBgn0011787	668	1044	860	937	401	754	1056	729	690	1152	897	895	931	715	735	494	1183	756
Gem3	FBgn0011802	222	343	223	254	137	217	347	194	222	327	282	277	273	169	273	192	384	247
Lcp1Psi	FBgn0011812	3	2	2	1	0	2	2	0	4	2	1	2	1	3	1	0	5	5
nmo	FBgn0011817	2074	2430	2202	2314	1320	1420	2707	1684	2337	2582	2241	2125	2002	2274	2244	1218	3098	1808
oaf	FBgn0011818	1158	1472	1243	1320	800	1063	1481	924	1197	1590	1400	1253	1149	1094	1173	758	1990	1106
pcl	FBgn0011822	1	1	1	1	1	5	2	1	5	1	2	0	2	1	3	3	2	4
CG4038	FBgn0011824	605	763	628	592	404	489	904	562	675	870	708	731	678	480	325	315	1367	642
Pp2B-14D	FBgn0011826	2698	3692	2900	3536	1778	2296	4080	2402	3254	4082	3338	3289	3307	2638	3085	2179	4603	2700
Pxn	FBgn0011828	4074	5559	4201	5826	2152	3247	6125	3871	5112	7285	5157	4624	5509	4326	4227	3533	7014	4014
Ret	FBgn0011829	119	223	147	176	110	113	210	116	156	184	204	177	174	133	185	112	267	177
Ser12	FBgn0011832	0	0	0	0	0	0	0	0	0	0	0	0	0	0	0	0	0	0
Ser6	FBgn0011834	0	0	0	0	1	0	0	7	0	0	0	0	2	0	12	0	0	0
Taf2	FBgn0011836	335	618	447	531	241	379	643	359	418	567	559	498	514	307	474	364	639	445
Tis11	FBgn0011837	2209	3617	2923	3422	1641	1851	3952	2264	2676	3898	2892	3106	3281	2150	2140	2165	3603	2858
tRNA:Ala-AGC-2-3	FBgn0011840	0	0	0	0	0	0	0	0	0	0	0	0	0	0	0	0	0	0
tRNA:Asp-GTC-1-10	FBgn0011844	0	0	0	0	0	0	0	0	0	0	0	0	0	0	0	0	0	0
tRNA:Asp-GTC-1-11	FBgn0011845	0	0	0	0	1	2	0	0	0	0	2	0	1	0	1	0	1	1
tRNA:Glu-TTC-1-6	FBgn0011848	0	0	0	0	0	0	0	0	0	0	0	0	0	0	0	0	0	0
tRNA:Glu-TTC-1-5	FBgn0011849	0	0	0	0	0	0	0	0	0	0	0	0	0	0	0	0	0	0
tRNA:Glu-TTC-1-4	FBgn0011850	0	0	0	0	0	0	1	0	0	0	0	0	0	0	0	0	0	0
tRNA:Glu-CTC-3-4	FBgn0011851	0	0	0	0	0	0	0	0	0	0	0	0	0	0	0	0	0	0
tRNA:Glu-CTC-3-5	FBgn0011852	0	0	0	0	0	0	0	0	0	0	0	0	0	0	0	0	0	0
tRNA:Glu-CTC-3-6	FBgn0011853	0	0	0	0	0	0	0	0	0	0	0	0	0	0	0	0	0	0
tRNA:Glu-CTC-3-8	FBgn0011854	0	0	0	0	0	0	0	0	0	0	0	0	0	0	0	0	0	0
tRNA:Glu-CTC-3-9	FBgn0011855	0	0	0	0	0	0	0	0	0	0	0	0	0	0	0	0	0	0
tRNA:Phe-GAA-1-8	FBgn0011858	0	0	0	1	0	0	0	0	0	0	0	0	0	0	0	0	0	0
tRNA:Gly-GCC-1-1	FBgn0011859	6	4	1	5	3	1	4	2	2	6	1	4	5	6	0	4	9	4
tRNA:Gly-GCC-1-2	FBgn0011860	0	0	0	0	0	0	0	0	0	0	0	0	0	0	0	0	0	0
tRNA:Gly-GCC-1-3	FBgn0011861	0	0	0	0	0	0	0	0	0	0	0	0	0	0	0	0	0	0
tRNA:Gly-GCC-1-4	FBgn0011862	0	0	0	0	0	0	0	0	0	0	0	0	0	0	0	0	0	0
tRNA:Gly-GCC-1-5	FBgn0011863	0	0	0	1	1	2	0	0	0	0	0	0	1	0	0	0	0	0
tRNA:Gly-GCC-1-6	FBgn0011864	0	0	0	0	0	0	0	0	0	0	1	0	0	0	0	0	0	0
tRNA:Gly-GCC-1-7	FBgn0011865	0	0	0	0	0	0	0	0	0	0	0	0	0	0	0	0	0	0
tRNA:Gly-GCC-2-1	FBgn0011866	0	0	0	0	0	0	0	0	0	0	0	0	0	0	0	0	0	0
tRNA:Gly-GCC-1-8	FBgn0011867	0	0	0	0	0	0	0	0	0	0	0	0	0	0	0	0	0	0
tRNA:Gly-GCC-1-9	FBgn0011868	0	0	0	0	0	0	0	0	0	0	0	0	0	0	0	0	0	0
tRNA:Gly-GCC-1-10	FBgn0011869	0	0	0	0	0	0	0	0	0	0	0	0	0	0	0	0	0	0
tRNA:Gly-GCC-1-11	FBgn0011870	0	0	0	0	0	0	0	0	0	1	0	0	0	0	0	0	0	0
tRNA:Gly-GCC-1-12	FBgn0011871	0	0	0	1	1	0	2	0	1	2	1	0	0	1	2	0	2	0
tRNA:Gly-GCC-1-13	FBgn0011872	1	2	0	1	0	0	1	3	0	4	2	0	0	0	0	0	0	0
tRNA:His-GTG-2-1Psi	FBgn0011877	0	0	0	0	0	0	0	0	0	2	0	0	0	0	0	0	0	1
tRNA:His-GTG-1-4	FBgn0011878	1	0	2	0	0	0	1	0	0	1	1	1	2	1	0	1	1	0
tRNA:Ala-TGC-2-1	FBgn0011879	0	0	0	0	0	0	0	0	0	0	0	0	0	0	0	0	0	0
tRNA:Ile-AAT-1-1	FBgn0011880	3	0	0	0	1	0	2	0	5	1	2	3	1	2	3	1	1	0
tRNA:Ile-AAT-1-3	FBgn0011881	0	1	0	0	2	0	0	1	0	0	0	0	0	1	0	0	0	1
tRNA:Ile-AAT-1-4	FBgn0011882	0	0	0	1	0	0	0	0	0	0	0	1	0	0	0	0	1	0
tRNA:Ile-AAT-1-5	FBgn0011883	0	0	2	0	1	0	0	0	0	0	0	0	1	0	0	0	0	0
tRNA:Ile-AAT-1-6	FBgn0011884	0	0	0	0	0	0	0	0	0	0	0	1	0	0	0	0	0	1
tRNA:Ile-AAT-1-7	FBgn0011885	0	1	0	0	0	0	0	0	0	0	1	0	0	0	0	0	0	0
tRNA:Lys-CTT-1-4	FBgn0011887	1	1	1	1	0	0	0	1	1	2	1	1	1	1	1	1	1	1
tRNA:Lys-CTT-1-3	FBgn0011888	0	2	0	0	1	0	0	0	0	0	1	1	1	4	0	0	0	1
tRNA:Lys-CTT-1-2	FBgn0011889	0	2	2	0	1	0	2	1	0	2	0	0	1	2	2	0	1	0
tRNA:Lys-CTT-1-5	FBgn0011890	0	1	1	1	0	2	1	0	2	0	0	0	3	0	0	0	2	2
tRNA:Lys-CTT-1-1	FBgn0011891	0	0	0	0	0	0	0	0	0	0	0	0	1	1	0	0	0	0
tRNA:Lys-CTT-1-6	FBgn0011892	3	2	8	2	5	2	5	6	5	8	3	9	6	4	6	3	8	5
tRNA:Lys-CTT-1-7	FBgn0011893	6	3	9	1	3	1	7	2	8	6	2	6	7	3	5	1	1	3
tRNA:Lys-CTT-1-8	FBgn0011894	0	5	2	0	2	3	2	2	1	8	6	2	1	2	2	2	4	3
tRNA:Lys-CTT-1-9	FBgn0011895	5	3	0	1	2	8	5	3	2	1	3	1	4	2	2	3	6	1
tRNA:Lys-CTT-1-10	FBgn0011896	0	0	0	0	0	0	0	0	0	0	0	0	0	1	0	0	0	0
tRNA:Lys-CTT-1-11	FBgn0011897	0	0	0	0	0	0	0	0	0	0	0	0	0	0	0	0	0	0
tRNA:Lys-TTT-1-1	FBgn0011902	0	0	0	0	0	0	0	0	0	0	0	0	0	0	0	0	0	0
tRNA:Lys-TTT-2-4	FBgn0011904	0	0	0	0	0	0	0	0	0	0	0	0	0	0	0	0	0	0
tRNA:Lys-TTT-2-5	FBgn0011905	0	0	0	0	0	0	0	0	0	0	0	0	0	0	0	0	0	0
tRNA:Leu-CAG-1-1	FBgn0011906	0	0	0	0	0	0	0	0	0	0	0	0	0	0	0	0	0	0
tRNA:Leu-CAA-2-1	FBgn0011909	0	0	0	0	0	0	0	0	0	0	0	0	0	0	0	0	0	0
tRNA:Leu-CAA-1-1	FBgn0011910	0	0	0	0	0	1	0	0	0	0	0	0	0	0	0	0	0	0
tRNA:Met-CAT-1-1	FBgn0011915	0	0	0	0	0	0	0	0	0	0	0	0	0	0	0	0	0	0
tRNA:Met-CAT-1-2	FBgn0011916	0	0	0	0	0	0	0	0	3	0	1	0	0	0	0	0	0	0
tRNA:Met-CAT-1-5	FBgn0011919	6	11	4	1	3	7	3	4	0	1	4	2	2	1	3	1	5	2
tRNA:iMet-CAT-2-1	FBgn0011921	0	0	2	0	0	0	3	1	0	0	1	0	0	0	0	0	0	1
tRNA:iMet-CAT-1-4	FBgn0011927	0	0	0	0	0	0	0	0	0	0	0	0	0	0	0	0	0	0
tRNA:iMet-CAT-1-5	FBgn0011928	0	0	0	0	0	0	0	0	0	0	0	0	0	0	0	0	0	0
tRNA:Asn-GTT-1-6	FBgn0011931	1	0	1	1	0	0	5	0	2	0	1	0	2	1	0	0	0	0
tRNA:Asn-GTT-1-5	FBgn0011932	0	0	0	0	0	0	1	0	0	0	0	0	0	0	0	0	1	0
tRNA:Asn-GTT-1-4	FBgn0011933	0	0	0	0	0	0	0	0	0	0	0	0	2	1	0	2	0	0
tRNA:Asn-GTT-1-8	FBgn0011934	0	0	0	0	0	0	0	0	0	0	1	0	0	0	0	0	0	0
tRNA:Asn-GTT-1-7	FBgn0011935	0	0	0	0	0	0	0	0	0	0	0	0	0	0	0	0	0	0
tRNA:Asn-GTT-1-3	FBgn0011936	0	0	1	0	0	0	0	0	0	0	1	0	0	1	1	1	0	0
tRNA:Asn-GTT-1-2	FBgn0011937	0	1	0	0	0	0	0	0	0	0	0	0	1	1	0	0	0	0
tRNA:Asn-GTT-1-1	FBgn0011938	0	0	0	0	0	0	0	0	0	0	0	0	0	0	0	0	0	0
tRNA:Pro-TGG-1-1	FBgn0011944	0	0	0	0	0	0	0	0	0	0	0	0	0	0	0	0	0	0
tRNA:Pro-TGG-1-2	FBgn0011945	0	0	0	0	0	0	0	0	0	0	0	0	0	0	0	0	0	0
tRNA:Arg-TCG-3-1	FBgn0011948	0	0	0	0	0	0	0	0	0	0	0	0	0	0	0	0	0	0
tRNA:Arg-TCG-3-2	FBgn0011949	0	0	0	0	0	0	0	0	0	0	0	0	0	0	0	0	0	0
tRNA:Arg-TCG-3-3	FBgn0011950	0	0	0	0	0	0	0	0	0	0	0	0	0	0	0	0	0	0
tRNA:Arg-TCG-3-4	FBgn0011951	0	0	0	0	0	0	0	0	0	0	0	0	0	0	0	0	0	0
tRNA:Arg-TCG-2-1	FBgn0011952	0	0	0	0	0	0	0	0	0	0	0	0	0	0	0	0	0	0
tRNA:Arg-TCG-1-1	FBgn0011953	0	0	0	0	0	0	0	0	0	0	1	0	0	2	0	0	1	0
tRNA:Arg-TCG-2-2	FBgn0011954	1	1	0	0	0	0	1	1	0	0	0	0	0	0	0	0	0	0
tRNA:Arg-ACG-1-5	FBgn0011955	1	1	6	1	0	2	4	2	0	3	1	0	3	1	0	1	0	3
tRNA:Arg-ACG-1-3	FBgn0011956	0	0	0	0	0	0	0	0	0	0	0	0	0	0	0	0	0	0
tRNA:Arg-ACG-1-2	FBgn0011957	2	3	0	2	0	4	3	1	1	0	1	1	0	0	1	3	2	0
tRNA:Arg-ACG-1-1	FBgn0011958	0	0	0	0	0	0	2	0	0	0	0	0	0	0	0	0	0	0
tRNA:Arg-ACG-1-10	FBgn0011959	0	0	0	0	0	0	0	0	0	0	0	0	0	0	0	0	0	0
tRNA:Arg-ACG-1-9	FBgn0011960	0	0	0	0	0	0	0	0	0	0	0	0	0	0	0	0	0	0
tRNA:Arg-ACG-1-8	FBgn0011961	0	0	0	0	0	0	0	0	0	0	0	0	0	0	0	0	0	0
tRNA:Arg-ACG-1-7	FBgn0011962	0	0	0	0	0	0	0	0	0	0	0	0	0	0	0	0	0	0
tRNA:Arg-ACG-1-6	FBgn0011963	0	0	0	0	0	0	0	0	0	0	0	0	0	0	0	0	0	0
tRNA:Arg-TCG-4-1	FBgn0011965	0	0	0	0	0	0	0	0	0	0	0	0	0	0	0	0	0	0
tRNA:Arg-TCG-2-3	FBgn0011966	0	0	0	0	0	0	0	0	0	2	0	0	0	0	3	0	0	0
tRNA:Ser-GCT-2-1	FBgn0011970	0	0	0	0	0	0	0	0	0	0	0	0	0	0	0	0	0	0
tRNA:Ser-GCT-2-2	FBgn0011971	0	0	0	0	0	0	0	0	0	0	0	0	0	0	0	0	1	0
tRNA:Ser-AGA-1-1	FBgn0011974	0	0	0	0	0	0	0	0	0	0	0	0	0	0	0	0	0	0
tRNA:Ser-CGA-1-1	FBgn0011975	0	0	0	0	0	0	0	0	0	0	0	0	0	0	0	0	0	0
tRNA:Ser-CGA-1-2	FBgn0011976	0	0	0	0	0	0	0	0	0	0	0	0	0	0	0	0	0	0
tRNA:Ser-CGA-1-3	FBgn0011977	0	0	0	0	0	0	0	0	0	0	1	0	0	0	0	0	0	0
tRNA:Ser-AGA-3-1	FBgn0011980	2	0	0	0	0	0	0	0	0	0	0	0	0	0	0	0	0	0
tRNA:Ser-AGA-3-2	FBgn0011981	0	0	0	0	0	0	0	0	0	0	0	0	0	0	2	0	0	0
tRNA:Ser-AGA-2-1	FBgn0011982	1	3	0	0	0	2	0	0	0	2	1	0	1	0	0	0	0	0
tRNA:Ser-AGA-2-2	FBgn0011983	0	0	0	0	0	0	0	0	0	0	0	0	0	0	0	0	0	0
tRNA:Ser-AGA-2-4	FBgn0011984	0	0	0	0	0	0	0	0	0	0	0	0	0	0	0	0	0	0
tRNA:Ser-AGA-2-3	FBgn0011985	1	3	2	1	2	0	0	0	1	2	1	1	1	2	0	0	3	1
tRNA:Ser-AGA-2-5	FBgn0011986	0	0	0	0	0	0	0	0	0	0	0	0	0	0	0	0	0	0
tRNA:SeC-TCA-1-1	FBgn0011987	0	0	2	2	0	1	0	0	0	0	1	0	0	0	1	1	2	4
tRNA:Thr-AGT-1-5	FBgn0011993	1	0	0	0	0	0	0	0	0	0	0	0	0	0	0	0	0	0
tRNA:Thr-AGT-1-6	FBgn0011994	0	0	0	0	0	0	0	0	0	1	0	0	0	0	0	0	0	1
tRNA:Val-CAC-2-2	FBgn0011998	0	0	0	0	0	0	0	0	0	0	0	0	0	0	0	0	0	0
tRNA:Val-CAC-2-1	FBgn0011999	0	0	0	0	0	0	0	0	0	0	0	0	0	0	0	0	0	0
tRNA:Val-CAC-2-3	FBgn0012000	0	0	0	0	0	0	0	0	0	0	0	0	0	0	0	0	0	0
tRNA:Val-CAC-2-4	FBgn0012001	0	0	0	0	0	0	0	0	0	0	0	0	0	0	0	0	0	0
tRNA:Val-CAC-1-1	FBgn0012002	0	0	0	0	0	0	0	0	0	0	0	0	0	0	0	0	0	0
tRNA:Val-CAC-2-5	FBgn0012003	0	0	0	0	1	1	0	0	1	0	0	0	0	0	0	1	0	0
tRNA:Val-CAC-2-6	FBgn0012004	0	0	0	0	0	0	0	0	0	0	0	0	0	0	0	0	0	0
tRNA:Val-AAC-2-4	FBgn0012009	0	0	1	2	0	0	1	3	0	0	1	0	2	1	0	1	1	3
tRNA:Val-AAC-2-3	FBgn0012010	1	0	0	0	0	0	0	0	1	0	0	0	1	0	0	0	0	0
tRNA:Val-AAC-1-1	FBgn0012011	0	0	0	0	0	0	0	1	0	0	0	0	0	0	0	0	0	0
tRNA:Tyr-GTA-1-3	FBgn0012016	0	0	0	0	0	0	1	0	0	0	2	0	0	1	1	0	0	0
tRNA:Tyr-GTA-1-2	FBgn0012017	0	0	0	1	0	0	0	0	1	0	0	0	0	0	0	0	0	0
tRNA:Tyr-GTA-3-1	FBgn0012018	0	1	0	0	0	0	0	0	0	0	2	0	1	0	0	0	0	0
tRNA:Tyr-GTA-1-8	FBgn0012024	0	0	0	0	0	0	0	0	0	0	0	0	0	1	0	0	0	0
tRNA:Tyr-GTA-1-7	FBgn0012025	0	0	0	0	0	0	0	0	0	0	0	0	0	0	0	0	0	0
tRNA:Tyr-GTA-1-6	FBgn0012026	0	0	2	0	0	0	0	0	0	0	0	0	1	0	0	0	0	0
tRNA:Tyr-GTA-1-5	FBgn0012027	1	0	0	0	0	0	1	0	0	1	0	1	0	0	0	0	0	1
tRNA:Tyr-GTA-1-4	FBgn0012028	0	0	0	0	0	0	0	0	0	0	0	0	0	0	0	0	0	0
AcCoAS	FBgn0012034	23522	34250	22439	28826	13642	20202	36040	19924	23283	30863	26858	24472	23187	20283	18934	14989	35269	22258
Aldh	FBgn0012036	24540	34969	26956	35496	14399	17576	40327	23356	29876	46133	34954	36687	27447	19597	20916	19989	42032	27799
Ance	FBgn0012037	1775	2895	2133	2624	1026	1485	3412	1943	1643	2741	2790	2605	1904	1144	2334	2275	2843	1869
AttA	FBgn0012042	1523	630	3944	860	535	1840	509	354	2366	2898	1357	4059	943	408	578	1983	614	1181
CalpA	FBgn0012051	2994	4192	3562	3944	2225	3088	4574	2469	3310	4335	4160	3745	3665	2892	3127	2610	5301	3276
Cdc27	FBgn0012058	1285	1889	1445	1705	802	1244	1897	1129	1493	1984	1666	1505	1511	1317	1333	1085	2159	1280
Dh44	FBgn0012344	1786	2609	1979	2503	1362	1942	3106	1616	2093	2783	2706	2502	2168	1982	2575	1592	3621	2279
Trl	FBgn0013263	575	759	619	734	380	507	930	495	616	832	770	755	671	470	630	521	1015	681
FK506-bp1	FBgn0013269	936	1373	906	1251	479	790	1378	865	976	1584	1205	1189	1072	788	662	653	1662	1094
Gp150	FBgn0013272	21011	31200	28004	30507	15620	18152	33498	17392	24044	33859	28000	27410	26483	18466	17504	16748	39560	23447
Hsp70Aa	FBgn0013275	0	0	0	0	0	1	0	0	0	0	0	0	2	0	0	0	0	0
Hsp70Ab	FBgn0013276	0	0	0	0	0	0	1	0	0	0	0	0	2	0	0	0	2	0
Hsp70Ba	FBgn0013277	4	17	4	0	1	10	1	0	7	10	0	2	4	10	1	2	3	4
Hsp70Bb	FBgn0013278	7	26	7	17	7	46	18	7	11	21	18	13	31	25	16	4	20	12
Hsp70Bc	FBgn0013279	12	31	24	20	13	75	30	11	26	29	16	16	56	40	23	13	23	13
ProtA	FBgn0013300	0	0	0	0	0	0	0	0	0	0	0	0	0	0	0	0	0	0
ProtB	FBgn0013301	0	0	0	0	0	0	0	0	0	0	0	0	0	0	0	0	1	0
Nca	FBgn0013303	2368	3386	2759	2898	1842	2193	3633	2293	2826	3296	2991	2947	2939	2753	2665	1816	4081	2621
Nmda1	FBgn0013305	7207	10581	8448	9681	5038	7205	10857	6562	8065	10821	9658	9384	8660	6898	8727	6740	13061	8369
Odc1	FBgn0013307	4002	5436	5407	5443	2719	2686	6024	2488	4272	6232	4017	4748	4060	2500	1755	2016	7757	4597
Odc2	FBgn0013308	189	157	161	161	121	122	279	164	202	310	205	190	170	142	158	128	225	173
Ptth	FBgn0013323	58	110	44	42	36	64	67	32	41	53	49	46	55	41	76	37	62	65
RpL11	FBgn0013325	30204	47954	36399	41211	20073	27539	49638	30400	29671	48896	38375	40643	38497	23687	24052	27116	48395	36938
Sap47	FBgn0013334	27973	34674	28560	31400	18023	20135	35617	21879	34007	33544	30672	28295	30284	33335	29864	16033	43962	23549
nSyb	FBgn0013342	29271	38244	30784	34893	20942	28787	46622	27452	35351	40903	37261	34148	34433	32489	35857	21780	55103	31962
Syx1A	FBgn0013343	3909	4904	3925	4907	2352	2728	5192	3055	4938	5132	4248	3715	4126	4605	3845	2396	5771	3351
TfIIA-S	FBgn0013347	1142	1614	1433	1395	778	1088	1651	1025	1235	1686	1388	1370	1345	999	1144	887	2165	1210
TpnC41C	FBgn0013348	2472	2238	2353	1961	1565	523	2285	1399	2040	1975	2137	2288	1636	1981	1023	467	4323	1047
bcn92	FBgn0013432	428	751	546	637	325	612	787	490	564	821	748	642	575	422	586	466	867	633
beat-Ia	FBgn0013433	413	530	451	503	297	365	588	343	544	567	485	431	472	470	559	280	673	402
Cdc2rk	FBgn0013435	294	392	347	398	192	291	486	268	293	467	411	387	377	294	361	264	495	364
igl	FBgn0013467	9869	12179	10137	11093	6601	7405	12059	7324	11780	11365	10820	10906	10485	10898	10286	6522	15873	9674
klu	FBgn0013469	177	207	165	211	88	146	209	122	146	239	194	168	159	104	165	117	193	176
MED20	FBgn0013531	117	192	141	137	64	135	224	114	115	212	150	166	174	105	136	103	211	151
l(2)dtl	FBgn0013548	191	279	231	256	112	217	324	180	234	294	305	243	258	222	264	174	387	217
Pex1	FBgn0013563	536	810	544	659	353	436	797	478	580	686	742	618	591	528	494	348	878	462
mtd	FBgn0013576	17402	23135	18469	20979	11274	13754	25210	14885	19963	24057	20265	19044	18456	17441	18396	11783	28442	16145
mt:ATPase6	FBgn0013672	79228	105460	95513	100106	56888	66952	97451	61898	64895	80247	78270	75089	81535	72642	62338	52412	108125	78063
mt:ATPase8	FBgn0013673	524	483	508	336	306	342	490	428	316	241	272	264	499	425	266	291	288	253
mt:CoI	FBgn0013674	493009	701966	631323	643028	399880	518835	745267	441852	471276	639852	619264	583305	614670	505980	508192	432196	858863	610011
mt:CoII	FBgn0013675	103882	137929	132179	129857	85606	98169	147266	95898	98485	116084	112953	110471	125767	108006	95024	75651	160608	106931
mt:CoIII	FBgn0013676	256798	337671	319000	289975	210496	209801	320527	201498	227279	283237	275904	265040	279632	254612	191862	154141	428048	240583
mt:Cyt-b	FBgn0013678	220303	293355	286527	280500	180429	216197	317268	193610	212260	264537	261509	239632	262254	225515	190756	165457	358069	227892
mt:ND1	FBgn0013679	42744	48454	49296	49808	36471	40161	54655	38190	41624	45263	41687	41640	52797	46849	38854	35719	52487	38683
mt:ND2	FBgn0013680	4706	3757	4737	6711	2170	1682	4805	5283	2266	1175	1055	1170	4376	3938	1740	1733	1253	1243
mt:ND3	FBgn0013681	8346	9242	8236	8137	6349	6411	10554	7384	7093	8109	6501	7095	9456	7316	5243	5521	9222	6355
mt:ND4L	FBgn0013683	432	396	565	1173	325	245	496	557	307	129	166	170	508	435	247	321	175	153
mt:ND5	FBgn0013684	64497	83142	81785	82170	47596	50742	90438	60867	61734	59397	59076	51060	75676	71505	52849	47910	76603	54907
mt:ND6	FBgn0013685	232	201	236	207	274	230	250	240	232	167	154	145	363	253	197	238	133	144
mt:lrRNA	FBgn0013686	2167466	2477115	2583457	2366328	1928852	1739481	2661548	1782288	2167603	2273105	2027162	2192789	2350744	2282400	1821074	1122981	2970359	1643230
mt:srRNA	FBgn0013688	6696	6024	5124	4397	4339	2913	4450	4797	5629	3290	3815	3628	6041	5583	4504	2916	4483	2844
mt:tRNA:A	FBgn0013689	7	7	12	19	19	15	20	23	15	13	9	8	9	9	12	14	6	6
mt:tRNA:C	FBgn0013690	2	0	5	5	3	7	12	4	1	5	7	1	2	1	1	5	1	3
mt:tRNA:D	FBgn0013691	0	0	1	0	2	3	2	1	1	3	2	0	2	1	1	0	0	1
mt:tRNA:E	FBgn0013692	0	0	0	0	0	0	0	0	0	0	0	0	0	0	0	0	0	0
mt:tRNA:F	FBgn0013693	0	0	0	0	0	0	0	0	0	0	0	0	0	0	0	0	0	0
mt:tRNA:G	FBgn0013694	15	9	2	10	8	16	21	20	5	6	9	12	14	11	12	11	4	9
mt:tRNA:H	FBgn0013695	5	0	1	2	1	2	1	1	0	3	4	1	1	1	2	0	1	1
mt:tRNA:I	FBgn0013696	2	2	5	1	6	4	5	16	6	3	6	3	7	1	2	1	3	2
mt:tRNA:K	FBgn0013697	2	6	11	6	0	24	10	6	5	10	10	6	9	5	7	13	3	8
mt:tRNA:L:CUN	FBgn0013698	2	2	1	1	3	7	0	0	7	3	0	0	1	4	4	5	2	3
mt:tRNA:L:UUR	FBgn0013699	1	5	4	3	1	5	6	2	0	3	2	2	0	3	1	0	1	2
mt:tRNA:M	FBgn0013700	0	0	1	0	0	1	1	1	1	0	0	0	0	1	0	0	0	1
mt:tRNA:N	FBgn0013701	0	0	0	1	0	3	0	0	1	1	0	0	0	0	2	1	1	0
mt:tRNA:P	FBgn0013702	0	0	0	0	0	0	0	0	0	0	0	0	1	0	0	0	0	0
mt:tRNA:Q	FBgn0013703	0	0	0	0	0	4	2	2	0	0	0	1	1	1	0	0	0	0
mt:tRNA:R	FBgn0013704	0	4	13	11	1	16	10	17	7	5	17	6	9	3	8	4	1	6
mt:tRNA:S:AGY	FBgn0013705	0	0	0	0	0	0	0	0	0	1	0	0	0	0	0	0	0	0
mt:tRNA:S:UCN	FBgn0013706	0	0	0	1	0	0	0	0	0	0	0	0	1	0	0	0	0	0
mt:tRNA:T	FBgn0013707	0	0	0	0	0	0	0	0	0	0	0	0	0	0	0	0	0	0
mt:tRNA:V	FBgn0013708	1	0	0	0	0	4	0	1	0	0	0	3	0	0	1	0	0	0
mt:tRNA:W	FBgn0013709	0	2	2	0	0	1	0	1	1	0	0	1	1	1	0	0	1	0
mt:tRNA:Y	FBgn0013710	7	12	12	16	4	17	29	18	7	16	15	11	17	13	6	12	6	14
not	FBgn0013717	464	728	497	626	295	526	715	425	498	742	642	548	573	513	553	426	822	542
nuf	FBgn0013718	5742	8380	6743	7645	4045	5936	9370	5167	6372	8955	7879	7339	7665	5472	6174	5283	9612	6429
pck	FBgn0013720	1110	1652	1358	1504	804	1179	1616	949	1188	1754	1703	1510	1380	927	1089	911	2071	1215
phyl	FBgn0013725	756	1033	816	948	585	749	939	677	880	1024	950	848	877	836	1015	546	1330	747
pnut	FBgn0013726	2118	3191	2363	2896	1386	1921	3188	1968	2762	3420	3079	2705	2803	2275	2609	1904	3942	2244
sced	FBgn0013732	337	550	346	485	233	317	509	287	409	512	442	397	423	389	437	263	645	320
shot	FBgn0013733	36121	51901	39866	49430	23347	24971	62017	30245	42733	56943	45707	34490	36809	32091	36025	27135	58090	29997
alien	FBgn0013746	1128	1843	1294	1724	776	1299	2070	1149	1411	2068	1858	1672	1482	1135	1518	1282	2076	1519
Arf102F	FBgn0013749	1955	3049	2338	2616	1504	2090	3048	1917	2214	3037	2758	2585	2377	2001	2156	1771	3437	2359
Arf51F	FBgn0013750	2411	3452	2872	3266	1882	2545	3945	2298	2844	3792	3431	3287	2863	2334	2793	2246	4328	2735
Awh	FBgn0013751	92	130	127	160	72	119	137	86	105	150	137	130	121	118	146	87	158	107
Bgb	FBgn0013753	867	1245	990	1071	610	948	1224	738	1064	1229	1196	1019	1163	1090	1187	685	1622	887
Bro	FBgn0013755	0	0	0	1	0	2	0	0	0	0	0	0	1	0	1	0	0	0
Mtor	FBgn0013756	1725	2667	1816	2478	1092	1705	2913	1606	2242	2867	2387	2198	2098	1655	2095	1576	3047	1919
CASK	FBgn0013759	6896	8989	6393	8016	4046	5162	9231	5853	8525	9366	7514	5947	7872	7919	7473	4583	10702	5679
Cdk5	FBgn0013762	820	1156	881	1009	514	712	1206	680	857	1132	1006	955	884	748	739	643	1350	799
CG5210	FBgn0013763	14925	30657	19248	28496	10447	13277	26793	13818	14463	29283	19055	21702	22105	11391	15014	20169	22916	22834
Chi	FBgn0013764	1128	1816	1353	1713	826	1195	1855	1139	1433	1843	1645	1514	1611	1171	1430	990	2164	1348
cnn	FBgn0013765	2658	3559	3403	3754	2151	2593	4241	2390	3173	4124	3507	3229	3315	2771	3079	2500	5106	2935
Crz	FBgn0013767	573	951	787	1007	458	692	1080	636	728	916	999	850	826	601	997	651	1005	870
Cp1	FBgn0013770	18438	26038	26382	25508	13348	15432	32521	15650	21594	28187	24604	25022	25889	16116	15685	16908	34049	20358
Cyp6a9	FBgn0013771	1535	2324	1451	1221	871	875	2556	1163	1001	978	1126	1225	1483	1002	670	599	3045	1791
Cyp6a8	FBgn0013772	851	1175	1556	1473	1514	3083	2160	1031	1108	1654	1367	1054	1230	749	1261	1075	1311	1264
Cyp6a22	FBgn0013773	535	802	773	816	391	418	1069	477	640	1057	744	828	757	377	510	559	883	794
Deaf1	FBgn0013799	1727	2443	1915	2118	1179	1663	2499	1542	1951	2497	2156	2105	2170	1760	2063	1400	3103	1764
Dhc36C	FBgn0013810	96	99	81	107	61	92	126	81	102	135	87	74	69	75	113	76	98	96
Dhc62B	FBgn0013811	164	244	79	80	127	232	248	127	44	73	221	136	182	159	212	168	312	256
Dhc93AB	FBgn0013812	883	1328	1029	1202	681	952	1292	773	1071	1411	1119	798	1132	915	1203	699	1136	695
Dhc98D	FBgn0013813	28	31	44	53	41	44	61	43	39	57	52	43	53	63	85	57	85	38
Elal	FBgn0013949	3004	5482	4432	5837	1884	2294	5046	2823	3542	6303	3662	4506	3804	2145	2332	3107	4966	3892
Esp	FBgn0013953	627	973	858	803	459	664	1014	609	751	1055	988	858	839	604	722	550	1146	689
FK506-bp2	FBgn0013954	3839	6863	5003	6161	2861	4460	6670	4215	4054	7330	5900	5924	5231	3308	4199	4239	7391	5167
Gycalpha99B	FBgn0013972	4116	5350	4478	5128	2742	3565	5643	3839	5632	5882	5481	4929	5073	4904	5398	2990	7245	3777
Gycbeta100B	FBgn0013973	1927	2533	2011	2499	1231	1974	2838	1769	2697	2811	2371	2106	2337	2404	2766	1526	3328	1808
His4r	FBgn0013981	10236	16798	13277	14902	7406	11194	17280	10591	11372	17117	14735	14647	13268	9428	11448	9678	19702	13081
imd	FBgn0013983	626	855	736	935	435	630	1023	541	714	1116	767	813	1134	774	568	561	1001	757
MAPk-Ak2	FBgn0013987	2977	4421	3481	4005	2076	2920	4584	2635	3203	4523	3865	3834	3813	2907	3118	2520	5138	3147
Calx	FBgn0013995	11522	13716	10760	12736	6673	8183	13083	8165	9991	12142	10717	9761	10930	11419	10637	6231	18379	8802
Nrx-IV	FBgn0013997	3181	4395	3769	4377	2171	2901	4676	2935	3691	4668	4429	4043	3174	2727	3331	2414	6131	3258
Hf	FBgn0014000	2880	4543	3465	4311	1992	2486	4897	2453	2905	5289	3440	3916	3609	1961	2226	2882	5090	4226
Pdi	FBgn0014002	9561	19315	11231	18058	6011	8982	17490	12526	11188	23202	16566	16610	13080	9076	12382	13541	16307	12749
Ask1	FBgn0014006	1880	2936	2404	2744	1369	1865	3231	1836	2270	3077	2656	2356	2362	1878	2059	1780	3678	2200
Ptp69D	FBgn0014007	882	1353	1035	1388	633	1034	1505	852	1109	1381	1305	1207	1150	974	1242	826	1695	1115
Rab2	FBgn0014009	5402	7313	6116	6796	3827	4639	8018	4478	5886	7264	6770	6420	6226	5081	5614	4011	9547	5569
Rab5	FBgn0014010	10639	15355	12190	14741	7700	10741	17559	9851	12423	16837	13818	13498	13417	9979	13083	10525	18854	13418
Rac2	FBgn0014011	1362	2056	1717	1978	1123	1369	2141	1284	1468	2033	2145	1878	1858	1438	1474	1144	2687	1573
Rel	FBgn0014018	3908	4936	5116	4634	2416	2995	5592	2897	4046	5616	5275	5150	3913	2472	3250	3123	6179	4218
Rh5	FBgn0014019	9478	12504	9361	10923	6444	8308	12380	7376	10442	12368	10923	10772	10649	9154	11910	8195	17398	10103
Rho1	FBgn0014020	8835	13392	11245	12641	6650	8618	15130	8117	9604	14543	12317	11603	10993	7934	9093	7609	16695	11119
Rlb1	FBgn0014022	254	364	266	323	140	267	426	228	280	354	347	278	319	282	303	183	424	284
mRpL47	FBgn0014023	546	861	637	779	405	563	845	638	697	863	839	722	713	553	713	470	988	603
Rnp4F	FBgn0014024	1132	1685	1330	1667	761	1113	1865	1141	1309	1991	1564	1348	1459	1112	1455	1103	1979	1330
RpL7A	FBgn0014026	59583	88769	67949	80390	40543	59125	95853	54254	58657	102688	75504	79679	76112	47957	52911	52707	101179	74634
SdhB	FBgn0014028	9876	13355	12117	12399	6769	8235	12782	8652	10203	14057	13554	11611	12277	9395	10191	6889	16474	8390
2016-09-02	FBgn0014029	1333	1892	1462	1770	887	1262	1752	1155	1376	2004	1718	1587	1591	1239	1554	1139	2291	1381
Spat	FBgn0014031	3549	6589	4879	6977	2540	3000	6807	3659	4110	7862	4577	5530	4882	2716	2966	4229	6167	5355
Sptr	FBgn0014032	690	1297	975	1349	564	779	1304	811	743	1436	1057	1087	1109	703	947	933	1335	964
Sr-CI	FBgn0014033	762	1757	1110	1803	434	907	1233	570	715	1950	960	1086	1231	600	662	1049	987	836
Su(Tpl)	FBgn0014037	4107	5980	5161	5613	2882	3761	6547	3686	4963	6533	5539	5148	5174	4092	4434	3732	7658	4488
Tie	FBgn0014073	1556	2804	2049	2324	1018	1667	3005	1695	1845	3082	2426	2149	2387	1701	2039	1682	2787	1730
Ugt	FBgn0014075	2287	3638	2559	3593	1552	2360	3653	2223	2777	3882	3058	2885	2660	2309	2945	2414	4057	2791
Vm32E	FBgn0014076	0	0	1	1	1	1	6	0	1	5	1	2	0	3	5	2	3	0
CG4278	FBgn0014092	281	442	301	378	151	283	465	276	290	513	430	351	343	253	309	229	446	376
barr	FBgn0014127	223	389	298	336	202	246	385	199	264	359	307	288	291	234	295	206	424	253
bif	FBgn0014133	9503	12695	9878	11271	6603	8331	13721	8174	10229	13026	12125	10354	12158	9569	9910	6165	19475	9269
bnl	FBgn0014135	323	449	423	583	281	466	604	327	404	653	634	483	432	232	383	314	640	508
cher	FBgn0014141	6989	8328	7168	7966	4345	5038	8987	5731	6590	8651	8993	7240	6672	5623	5913	4221	10801	4964
croc	FBgn0014143	77	92	82	79	44	80	119	54	72	124	103	82	88	67	69	55	129	75
fax	FBgn0014163	9156	13373	11552	11833	6792	7128	13515	7353	9898	11870	12329	12110	11874	9221	7769	6009	17438	9160
gcm	FBgn0014179	11	5	9	9	1	13	14	11	6	12	11	8	13	12	8	1	13	4
Oda	FBgn0014184	43624	60958	53911	55144	33293	38857	68762	39922	50651	66775	57857	57417	54747	40616	42837	35683	77627	47836
Hel25E	FBgn0014189	1747	2934	1929	2726	1187	2081	2830	1766	1961	3369	2666	2438	2230	1586	2500	1912	2976	2369
prod	FBgn0014269	674	911	803	917	449	712	1045	627	759	1017	958	849	884	709	878	614	1197	762
mof	FBgn0014340	215	376	304	349	166	243	337	189	280	342	334	277	297	234	306	224	442	291
mia	FBgn0014342	100	150	101	129	53	123	199	77	104	147	141	114	122	160	149	85	144	109
mirr	FBgn0014343	389	556	437	519	283	351	605	387	425	634	495	457	471	296	493	272	653	427
noi	FBgn0014366	455	707	490	737	287	484	844	426	550	779	666	624	666	463	625	482	843	588
nol	FBgn0014368	8	10	1	8	4	10	6	4	7	10	9	2	8	3	7	6	21	13
RhoL	FBgn0014380	611	849	821	821	454	674	912	555	644	960	856	828	812	596	636	462	1083	654
sty	FBgn0014388	2767	3528	3171	3518	1742	2570	4046	2582	3110	3993	3891	3150	2818	2406	2829	2113	4611	2717
sun	FBgn0014391	5495	7551	7069	6539	4351	4140	6991	4828	5626	7130	7000	6271	6186	5470	4414	2887	9649	4375
tilB	FBgn0014395	23	19	27	23	16	22	31	28	25	24	28	31	13	13	24	13	24	20
tim	FBgn0014396	2612	4054	2093	2402	1565	4303	4537	2246	2447	3053	3621	2555	3738	2369	2651	1998	4144	2560
Vps26	FBgn0014411	1889	2720	2192	2585	1238	1815	2781	1705	2228	2969	2671	2359	2296	1782	2174	1553	3400	1994
CG13397	FBgn0014417	790	1078	859	895	532	650	1116	492	958	1143	825	796	818	642	439	447	1427	836
CG11899	FBgn0014427	2598	4548	3200	4304	1626	2331	4633	3011	2924	5205	4185	3845	3127	1922	2484	2621	4781	3865
Acp1	FBgn0014454	4348	5277	9967	3780	4744	773	6808	2787	4919	2810	5354	5366	6223	5976	157	25	13833	1715
Ahcy13	FBgn0014455	1844	3322	2019	2703	1086	2492	3207	2029	1862	3757	2807	2812	2503	1497	1869	2043	3208	2771
Cp7Fa	FBgn0014464	56	91	69	73	40	53	64	63	53	81	66	62	59	39	141	45	46	47
Cp7Fb	FBgn0014465	57	73	57	74	24	65	58	45	36	60	66	51	51	29	44	43	53	31
Cp7Fc	FBgn0014466	31	54	21	22	17	36	40	18	27	40	38	17	10	20	21	10	32	13
Cyp4e2	FBgn0014469	3431	5783	4627	5200	2790	4405	7682	3724	4150	6521	5837	5696	5043	2914	4814	4832	6775	5076
Eig71Eh	FBgn0014848	0	0	0	0	0	0	0	0	0	0	0	0	0	0	0	0	0	0
Eig71Ei	FBgn0014849	0	0	0	0	0	0	0	0	0	0	0	0	0	0	0	0	0	0
Eig71Ej	FBgn0014850	0	0	0	0	0	0	0	0	0	0	0	0	0	0	0	0	0	0
Eig71Ek	FBgn0014851	0	0	0	0	0	0	0	0	0	0	0	0	0	0	0	0	0	0
His3.3A	FBgn0014857	3171	4655	4386	4959	2456	3815	5178	3449	3189	5278	5235	4581	4176	2839	3794	3143	5361	3697
Hr38	FBgn0014859	1216	1771	1093	1561	611	1453	2250	978	993	1504	1173	1332	1741	1551	1280	618	1397	1238
Mcm2	FBgn0014861	90	158	86	155	44	73	135	117	113	215	116	113	105	70	114	88	137	96
Mlp84B	FBgn0014863	21791	25376	24798	21731	14925	12752	24009	12207	21470	25117	19927	21191	24311	18620	14397	10297	37852	18025
Mtk	FBgn0014865	534	1927	3517	1909	463	1746	710	509	1251	2910	1335	6120	1446	290	1979	2444	1108	2835
Ost48	FBgn0014868	1236	2640	1596	2386	830	1446	2008	1528	1287	2594	2244	1929	1842	1196	1800	1729	2250	1673
Pglym78	FBgn0014869	11419	15423	13912	13781	7535	7904	15715	9779	11016	15566	15301	14020	12940	10817	8652	7123	21099	9576
Psi	FBgn0014870	2770	3811	2568	3408	1626	2658	3859	2514	2806	3640	3105	2557	3107	3030	3283	1832	4078	2543
Roe1	FBgn0014877	938	1334	1054	1235	527	860	1193	749	863	1332	1124	1065	949	876	749	518	1319	837
Set	FBgn0014879	615	1034	709	879	429	613	1030	546	607	1095	879	745	810	662	771	627	1034	760
CG14630	FBgn0014903	1	0	2	0	0	2	0	0	0	0	0	0	2	0	0	0	0	0
Hydr2	FBgn0014906	2018	3199	2731	2858	1636	2233	3376	1964	2553	3349	3202	3052	2836	2137	2689	2101	4696	2845
CG2846	FBgn0014930	1458	2100	2191	2222	1420	1530	2581	1636	1742	2507	2248	2132	1899	1412	1589	1343	3023	1731
CG2678	FBgn0014931	123	157	100	151	67	69	194	83	102	163	88	149	87	93	69	87	207	146
btn	FBgn0014949	2	2	0	0	2	1	0	1	0	2	2	2	0	0	1	2	0	0
betaggt-I	FBgn0015000	863	1181	1051	946	570	798	1097	659	820	1075	1204	1049	978	729	885	660	1484	818
iotaTry	FBgn0015001	8	11	21	15	7	14	13	6	12	16	14	8	16	10	16	9	15	16
Actn3	FBgn0015008	1	0	0	1	0	0	2	1	0	0	0	0	0	2	0	0	0	0
Ag5r	FBgn0015010	556	393	16	102	14	593	29	269	108	17	776	340	205	301	1306	1523	42	302
Ahcy89E	FBgn0015011	603	867	711	784	475	515	851	467	703	1067	745	728	666	460	549	499	1160	766
Cctgamma	FBgn0015019	1378	2466	1312	1880	786	1842	2190	1324	1386	2242	1890	1746	1887	1525	1428	1137	2263	1427
CkIalpha	FBgn0015024	11594	15744	13148	15024	8307	9387	16981	9622	14205	17055	15156	14850	13253	11970	12036	8457	20582	12236
CkIIalpha-i1	FBgn0015025	141	192	165	206	90	144	203	123	137	180	156	183	154	122	179	126	225	115
cype	FBgn0015031	7744	10822	9740	9444	6101	6282	9707	6889	7781	10634	10034	9805	9063	7300	6580	5113	12896	6598
Cyp4c3	FBgn0015032	369	454	381	346	262	202	436	291	345	409	364	345	343	343	374	226	760	284
Cyp4d8	FBgn0015033	478	994	620	862	300	446	1077	549	570	1077	681	693	718	341	557	607	883	757
Cyp4e1	FBgn0015034	438	694	799	707	383	449	1222	589	365	582	746	680	550	390	414	347	1036	603
Cyp4e3	FBgn0015035	801	3449	502	931	1090	929	1757	1380	1529	2020	1421	1445	1606	471	1142	1947	1382	2679
Cyp4ae1	FBgn0015036	9	5	4	13	6	5	11	4	14	6	4	9	12	5	8	3	10	5
Cyp4p1	FBgn0015037	4331	5722	7629	7025	5148	7127	8466	4549	6733	8843	6770	6165	6743	4311	5569	5084	7153	4813
Cyp9b1	FBgn0015038	573	894	605	633	309	646	832	416	713	912	859	730	812	482	545	568	884	625
Cyp9b2	FBgn0015039	2550	5567	4271	5901	2729	3420	7048	3776	2981	6411	4007	4549	3992	2147	3183	3747	4942	4967
Cyp9c1	FBgn0015040	0	0	0	0	0	0	1	0	0	1	0	1	0	0	0	0	0	0
Ddx1	FBgn0015075	362	707	391	597	225	314	623	401	435	686	550	453	514	398	431	349	651	496
eIF-4E	FBgn0015218	6735	10023	8108	9682	4791	6710	10458	6439	7519	11087	9040	8501	8512	6445	6935	5526	12401	7836
Fer2LCH	FBgn0015221	22261	31902	31714	31470	16503	24046	33275	17909	23803	32358	28398	27272	29302	19172	22725	18654	38933	24397
Fer1HCH	FBgn0015222	18191	26765	27692	26633	14963	21339	30278	16606	21769	28898	24540	23087	25203	17548	20070	16641	33663	20587
glec	FBgn0015229	2309	2813	2471	2821	1500	2079	3352	1808	2596	3154	2822	2528	2711	2189	2401	1679	3685	2470
Glut3	FBgn0015230	0	1	0	0	0	0	0	0	0	0	0	0	0	0	0	0	0	0
Hr78	FBgn0015239	1340	1846	1496	1733	942	1277	1915	1198	1373	1985	1704	1758	1770	1446	1505	1216	2343	1447
Hr96	FBgn0015240	894	1419	1109	1377	643	1013	1574	869	1151	1592	1185	1228	1424	1067	1079	785	1837	1067
Hsp60	FBgn0015245	8262	13239	8518	12154	4906	9211	13093	8920	10180	14633	12238	10684	11570	9946	9314	6740	14382	8875
Diap2	FBgn0015247	3436	5148	3897	4473	2310	3246	5011	3156	3521	4898	4572	4056	4423	3585	4044	2616	5950	3603
Nap1	FBgn0015268	93	116	104	97	52	84	115	54	90	117	89	90	106	77	74	72	160	102
Nf1	FBgn0015269	4330	5683	4172	4989	2494	2954	5690	3222	5420	5967	4982	4552	4274	4277	4449	2767	7051	3999
Orc2	FBgn0015270	12	18	17	28	8	9	14	15	10	34	17	15	13	14	25	13	13	11
Orc5	FBgn0015271	50	73	50	58	27	25	83	67	69	89	79	84	62	53	79	50	104	79
Pi3K59F	FBgn0015277	1649	2210	1810	1950	1155	1424	2394	1420	1945	2418	1884	1844	2372	1637	1654	1343	2993	1830
Pi3K68D	FBgn0015278	1915	2848	2517	2779	1431	1872	3374	1932	2331	2996	2845	2654	2462	1797	2255	1817	3404	2080
Pi3K92E	FBgn0015279	1625	2369	2006	2290	1236	1590	2747	1575	2166	2883	2364	2295	2254	1689	1812	1450	3189	1950
Rpt2	FBgn0015282	2264	3483	2724	3225	1639	2325	3522	2366	2526	3940	3514	3181	2915	2109	2539	2260	4100	2777
Rpn10	FBgn0015283	2351	3322	2684	3187	1526	2211	3408	2135	2313	3777	3140	2879	2847	2140	2275	1812	3984	2443
Rala	FBgn0015286	1632	2296	1761	2061	1247	1584	2469	1439	1761	2242	2307	2089	2255	1803	1909	1675	2810	1843
RpL22	FBgn0015288	14841	32945	27813	27350	12984	20540	40132	19312	21527	40433	25375	25524	27728	17770	14967	15401	43052	25794
Shark	FBgn0015295	569	822	706	767	373	528	866	446	571	763	756	663	695	490	505	449	980	630
Shc	FBgn0015296	628	1041	795	871	403	673	1002	551	720	986	915	825	846	611	679	548	1144	742
Srp19	FBgn0015298	526	825	652	743	346	544	779	507	552	914	742	626	632	409	634	516	995	692
Ssb-c31a	FBgn0015299	395	652	433	570	284	439	600	352	421	666	505	447	545	411	516	442	618	498
Ssl	FBgn0015300	1	1	1	1	0	0	4	0	2	0	0	3	4	0	1	0	0	0
Try29F	FBgn0015316	66	90	54	81	32	44	94	74	57	66	68	59	75	72	69	39	90	51
Ubc2	FBgn0015320	1073	1588	1136	1409	704	1051	1700	942	1132	1645	1332	1336	1361	1106	1122	781	1611	1170
Ubc4	FBgn0015321	1417	2118	1597	1946	888	1329	2226	1249	1631	2128	1936	1788	1912	1512	1448	1095	2517	1559
abs	FBgn0015331	496	732	541	667	328	448	690	403	608	699	562	575	567	437	524	380	920	521
CG15865	FBgn0015336	22	15	11	8	3	35	8	18	10	11	37	27	10	9	45	52	2	14
CG5861	FBgn0015338	914	1315	1099	1347	659	905	1407	844	1012	1369	1292	1172	1159	885	1002	769	1621	1033
CG14906	FBgn0015351	94	181	114	116	56	113	159	102	86	127	113	118	149	110	130	70	157	102
CG2034	FBgn0015359	417	604	476	592	241	396	608	368	403	639	525	495	497	328	430	391	667	451
oxt	FBgn0015360	1489	2109	1762	2019	992	1276	2095	1374	1680	2172	2017	1689	1829	1367	1435	1075	2653	1452
chn	FBgn0015371	5994	7636	5861	7053	3810	5125	8201	5292	7259	8252	7471	6436	7103	6415	7721	4275	9767	5466
RabX1	FBgn0015372	703	1035	895	911	457	574	966	597	705	1059	923	881	793	577	607	485	1164	622
cutlet	FBgn0015376	52	64	73	73	22	51	83	82	71	94	82	87	65	40	59	41	86	52
dod	FBgn0015379	371	580	466	516	252	407	600	379	352	624	547	480	490	355	494	399	642	414
drl	FBgn0015380	737	953	815	892	460	640	938	609	848	1043	907	794	849	771	999	543	1224	593
dsf	FBgn0015381	26	40	39	29	10	24	40	26	22	37	38	21	40	27	44	27	53	29
glu	FBgn0015391	284	505	593	644	353	486	590	345	297	444	485	444	357	324	431	317	504	278
hoip	FBgn0015393	515	731	543	661	310	464	765	523	587	938	649	739	674	455	341	297	970	669
jumu	FBgn0015396	159	249	177	201	102	204	228	160	197	217	271	214	201	138	319	170	327	208
kek1	FBgn0015399	1680	2153	1824	2102	1114	1411	2297	1472	2171	2366	2201	1800	1962	1965	2063	1202	2933	1525
kek2	FBgn0015400	1546	1971	1560	1948	1075	1408	2214	1329	2008	2149	1937	1598	1866	1806	2016	1025	2445	1478
ksr	FBgn0015402	1308	2078	1512	1790	797	1349	2053	1137	1477	2034	1920	1618	1658	1372	1634	1137	2311	1405
Rme-8	FBgn0015477	2162	3465	2482	3163	1451	2282	3468	1998	2784	3545	3104	2648	2686	2137	2581	1972	3689	2401
Cul1	FBgn0015509	4779	6495	5701	6652	3374	4258	7193	4189	5463	7104	6200	6015	5747	4960	5025	3741	8709	4831
mbc	FBgn0015513	5051	6998	5767	6865	3335	4002	7830	4286	5092	7545	5862	5837	5914	4180	4662	4282	9226	5356
nAChRalpha3	FBgn0015519	1012	1120	934	1082	628	745	1015	705	1080	1185	1018	828	870	1096	978	420	1329	745
nonA-l	FBgn0015520	460	663	493	653	327	460	693	413	570	659	628	574	530	514	690	425	777	513
RpS21	FBgn0015521	11689	17023	12653	14564	7622	10389	16866	10125	10768	18543	13314	15095	14101	8547	9743	10063	18894	13734
olf186-M	FBgn0015522	1327	1833	1531	1461	856	1089	1961	1135	1483	1830	1533	1614	1475	1118	953	963	2087	1353
otp	FBgn0015524	126	164	137	178	79	129	161	108	200	157	161	157	175	171	190	77	235	135
peng	FBgn0015527	869	1239	952	1244	483	820	1297	748	1044	1479	1156	1070	1018	836	833	679	1549	1078
sda	FBgn0015541	4066	5593	4437	5056	2296	2935	6378	4040	5192	6729	5949	5406	5129	4258	4854	3371	8371	4271
snoRNA:Me28S-A1322	FBgn0015543	21	32	35	31	12	14	25	21	13	21	18	24	35	14	25	23	46	28
spag	FBgn0015544	307	492	369	420	193	334	506	247	361	524	446	415	351	349	377	253	529	363
spel1	FBgn0015546	810	1000	1023	1013	555	606	1144	612	962	1136	1021	993	944	672	814	502	1484	918
tap	FBgn0015550	1	6	1	0	2	3	1	1	2	2	0	1	1	1	2	1	3	3
tos	FBgn0015553	110	113	126	125	81	82	113	84	112	144	89	96	91	89	104	65	154	98
tty	FBgn0015558	3290	3838	3259	3676	1932	2766	4006	2685	3124	3979	3677	3053	3112	3051	4013	2118	5238	2801
unpg	FBgn0015561	16	18	28	17	17	26	27	12	16	23	25	20	27	15	24	15	29	17
alpha-Est1	FBgn0015568	2493	4389	3461	3858	1833	2188	4795	2335	2908	4422	3232	3442	3469	2210	2504	2707	4513	3247
alpha-Est10	FBgn0015569	800	1685	1058	1477	736	1381	1768	892	850	1593	1440	1199	1470	810	1458	1625	1455	1388
alpha-Est2	FBgn0015570	1393	2696	1851	2523	1010	741	2583	1045	1415	2779	1596	1833	1754	1056	987	1682	2601	2407
alpha-Est3	FBgn0015571	0	2	1	0	1	0	1	0	0	1	1	0	2	1	0	0	0	2
alpha-Est4	FBgn0015572	24	45	36	47	22	30	56	28	30	42	34	27	36	41	45	26	37	28
alpha-Est6	FBgn0015574	4	6	4	5	1	7	7	13	9	3	8	11	2	4	9	2	6	1
alpha-Est7	FBgn0015575	6156	11968	9637	13535	4890	6983	13435	6295	7266	13889	9198	9893	9788	5180	8137	10857	12860	11298
alpha-Est8	FBgn0015576	2738	4797	4155	5794	2339	2144	5516	3277	3797	6175	4510	5030	4033	2522	3438	4525	6090	4779
alpha-Est9	FBgn0015577	3347	4435	3486	4176	2071	3209	5506	2646	3366	4989	3832	3579	3957	2759	3099	2445	5296	4009
dare	FBgn0015582	402	604	405	478	271	319	580	353	403	605	537	486	437	380	400	314	697	456
Acp29AB	FBgn0015583	0	0	0	0	0	0	0	0	0	0	0	0	0	0	0	0	0	0
Acp53Ea	FBgn0015584	0	0	4	2	0	0	1	3	3	1	3	0	4	3	1	0	1	1
Acp63F	FBgn0015585	3	8	3	7	5	4	10	5	3	2	6	2	4	3	1	4	16	3
Acp76A	FBgn0015586	0	0	0	0	0	0	0	0	0	0	1	0	0	0	0	0	0	0
Apc	FBgn0015589	4274	6050	4806	5781	2702	3680	6626	3775	5891	6135	5585	5018	5396	4865	5411	3325	7514	4366
AstA	FBgn0015591	749	1024	775	1054	492	657	1149	695	857	1028	962	876	910	823	1018	612	1239	801
toc	FBgn0015600	5946	7644	5954	7503	3751	4756	7980	4743	6692	8159	7362	6204	6602	5984	6762	4328	9512	5511
BEAF-32	FBgn0015602	611	858	642	750	386	658	931	585	610	923	734	776	720	540	690	543	992	644
CadN	FBgn0015609	4653	5513	4645	5683	3042	3484	6372	4328	5600	5856	5304	4164	4317	5174	5760	2847	7402	3769
CanB2	FBgn0015614	1930	2930	2443	2733	1568	1933	3306	1978	1989	2739	2661	2482	2443	2070	2144	1621	3723	2177
SMC3	FBgn0015615	1081	1719	1281	1565	737	1050	1801	1102	1429	1811	1642	1481	1404	1180	1427	1046	1998	1295
Cdk8	FBgn0015618	120	199	126	183	56	109	223	131	135	186	175	143	121	96	156	104	232	129
Clp	FBgn0015621	118	193	119	150	73	114	141	89	117	140	143	136	152	85	120	94	196	110
Cnx99A	FBgn0015622	5888	9709	6981	9417	4242	6567	9273	5655	6735	10129	8115	7361	8014	6859	7008	5757	10829	6837
Cpr	FBgn0015623	9609	15110	11572	13467	6528	9601	16226	8617	10352	15044	13007	12219	13379	8892	7910	7342	17067	10550
CycB3	FBgn0015625	45	67	27	31	19	35	55	50	20	61	42	42	28	19	64	42	47	51
Dot	FBgn0015663	454	665	574	706	332	496	768	435	538	831	670	616	552	392	484	450	888	594
Dref	FBgn0015664	948	1407	1180	1442	727	793	1439	806	1170	1452	1332	1188	1194	1037	1196	792	1845	1089
Cyp6a17	FBgn0015714	3459	4938	3865	3698	2412	2899	6155	2741	3485	3834	3511	3825	4091	2528	2144	1986	6480	4116
ktub	FBgn0015721	309	362	392	370	209	281	470	293	367	482	426	391	366	332	367	211	508	294
Hmu	FBgn0015737	4156	7072	5076	6743	2808	4528	7231	4081	4127	7846	6609	6172	5420	3351	4881	4627	7384	5053
Lis-1	FBgn0015754	9279	12182	10180	11558	6560	7762	13062	8163	11752	12527	11592	11095	10939	10310	10283	6819	15794	9299
RpL9	FBgn0015756	25893	41369	31209	35988	17954	24525	42802	24440	26425	43268	32183	35339	32035	21264	21429	21555	47564	33291
p38a	FBgn0015765	359	598	177	225	266	364	739	384	424	679	552	572	360	309	444	360	528	398
Msr-110	FBgn0015766	77881	123144	110421	125003	61222	77616	139078	81543	92766	148766	127651	116443	112005	66582	84418	79392	144500	95292
MstProx	FBgn0015770	0	0	0	0	1	0	0	1	1	0	0	0	0	0	0	0	0	0
Nak	FBgn0015772	4716	6003	5352	5627	3210	4005	6926	4041	5257	6683	5929	5461	5314	4369	4705	3255	8310	4756
NetA	FBgn0015773	235	363	241	294	136	271	244	207	215	286	406	330	284	248	231	219	429	268
NetB	FBgn0015774	2566	3534	2586	2998	1638	2007	3447	2241	3296	3322	3179	2609	2900	2826	3069	1672	4075	2283
nrv1	FBgn0015776	8634	12502	10914	11986	6836	8274	14753	8680	9739	13351	12289	11891	12109	8718	9287	7724	15736	9705
nrv2	FBgn0015777	19789	28200	27171	26328	15296	16156	32846	19168	23329	28430	28197	27553	24663	20007	13910	13653	38280	18899
rin	FBgn0015778	3486	5673	3908	5297	2321	3766	5954	3248	4206	5791	4680	4619	4720	4022	4327	3028	5954	4101
P5cr	FBgn0015781	831	1389	1027	1406	528	741	1336	951	1020	1646	1276	1160	1089	891	980	846	1485	1002
Rab10	FBgn0015789	4104	5813	4927	5248	3008	3922	6338	3662	4598	6253	5495	5061	5001	3591	3916	3258	7740	4533
Rab11	FBgn0015790	6397	9290	7979	8890	4582	6346	9781	6120	7318	10277	8775	8408	7956	6158	6862	5950	12041	7322
Rab14	FBgn0015791	3688	4995	4391	4823	2618	3168	5330	2914	4348	5479	4513	4621	4267	3433	4062	3131	6533	4157
Rab19	FBgn0015793	554	764	631	731	338	476	751	481	557	759	597	628	571	466	463	400	883	528
Rab18	FBgn0015794	1622	1967	1933	1799	1129	1208	2059	1174	1551	2008	1774	1787	1754	1164	1256	1106	2892	1545
Rab7	FBgn0015795	9486	12081	12056	12445	7254	7469	13027	7395	10243	12897	11354	11384	10619	8260	8427	6946	17191	10345
Rab6	FBgn0015797	1524	2370	1818	2166	1048	1513	2318	1506	1706	2553	2227	2038	2065	1538	1684	1339	2960	1742
Rbf	FBgn0015799	1205	1877	1267	1666	758	1309	1904	1189	1278	1841	1721	1562	1544	1150	1644	1134	2116	1350
Reg-5	FBgn0015801	2820	4230	3944	3768	2126	2748	4426	2613	3479	4340	4112	3929	3527	2318	3007	2384	5569	3190
RtGEF	FBgn0015803	1709	2410	1894	2135	1181	1738	2492	1440	1775	2451	2112	1938	2142	1595	1878	1444	2972	1717
HDAC1	FBgn0015805	763	1536	1056	1397	594	1189	1511	977	979	1498	1303	1040	1365	1042	1204	973	1584	1168
ScpX	FBgn0015808	2900	4761	3540	4705	1947	2704	4946	2732	2924	5058	3972	3619	3803	2609	2897	2823	4778	3308
Spx	FBgn0015818	273	477	293	378	164	315	398	275	280	448	394	345	331	228	328	263	452	341
TfIIEalpha	FBgn0015828	604	1056	711	801	379	631	939	634	625	974	764	755	855	648	668	502	1063	743
TfIIEbeta	FBgn0015829	539	827	608	866	363	552	893	440	566	925	736	681	741	525	576	425	902	588
Rtnl2	FBgn0015831	1	7	0	2	1	2	1	1	0	1	1	2	0	1	2	2	3	3
Trip1	FBgn0015834	7177	10776	8774	9526	4898	5973	10344	5943	7383	10734	8853	8903	8906	6508	5601	4872	13508	8501
Vang	FBgn0015838	460	715	564	654	345	505	769	469	583	760	741	613	691	502	570	441	937	587
Drip	FBgn0015872	2413	3235	3101	3311	1933	2171	4055	2548	2682	3978	3966	3670	2564	1760	2455	2157	4620	3028
apt	FBgn0015903	623	782	756	816	398	474	895	456	615	948	847	775	615	453	609	433	1103	549
ara	FBgn0015904	177	193	160	196	103	218	186	138	170	223	233	172	167	147	217	162	241	165
ast	FBgn0015905	273	498	321	433	150	276	521	297	324	471	378	363	429	285	297	218	508	370
caup	FBgn0015919	257	294	210	321	120	252	268	214	290	312	399	281	241	234	388	234	408	251
crq	FBgn0015924	5113	7807	6398	7342	3662	4841	8910	4842	5711	8181	7045	6752	6709	5124	5006	4636	9325	5913
csul	FBgn0015925	223	427	287	305	168	230	346	187	237	358	295	249	255	196	215	178	415	289
dah	FBgn0015926	4	11	4	3	2	5	12	6	5	3	14	3	1	6	3	7	2	4
dpa	FBgn0015929	174	271	178	205	99	135	218	130	145	242	224	152	166	131	209	156	295	199
grim	FBgn0015946	6	10	1	7	6	8	9	4	13	13	6	6	8	9	14	3	12	9
hrg	FBgn0015949	3046	4480	3749	4362	2201	3334	4905	2891	3874	4876	4217	3875	3783	3194	3935	2670	6129	3596
Faa	FBgn0016013	717	1420	950	1245	520	689	1603	844	825	1671	1221	1179	1193	669	922	1175	1198	1103
lama	FBgn0016031	4571	5802	5064	5176	2723	3251	6712	3794	4793	6422	5216	5300	4508	3334	3777	3097	7585	4331
lbm	FBgn0016032	709	963	828	878	531	715	1072	666	697	1041	775	767	888	640	842	625	1125	646
mael	FBgn0016034	24	57	19	28	24	38	49	19	30	43	65	44	41	15	68	23	54	36
mei-P22	FBgn0016036	5	6	3	6	2	4	14	8	13	12	15	4	3	4	7	2	6	2
mod(r)	FBgn0016038	1210	1778	1442	1673	889	1331	2052	1209	1464	1910	1734	1597	1575	1175	1486	1130	2174	1473
Tom40	FBgn0016041	1892	2812	2102	2718	1109	1990	3071	1904	2176	3170	2752	2585	2547	2055	1972	1463	3345	2268
nompA	FBgn0016047	126	156	150	237	67	157	233	159	172	261	244	162	156	113	272	217	274	226
pgc	FBgn0016053	3	3	1	2	2	4	5	2	1	4	5	2	6	1	10	1	2	4
phr6-4	FBgn0016054	87	99	66	99	47	75	94	80	74	89	97	68	68	69	77	56	89	74
Sema-1b	FBgn0016059	3011	4257	3832	4333	2352	2889	5019	2842	3682	5054	4507	3987	3780	2582	3146	2681	5633	3460
side	FBgn0016061	1732	2000	1644	2058	982	1368	2361	1480	2011	2226	2073	1738	1817	1812	2039	1102	2924	1432
smg	FBgn0016070	1823	2399	2025	2296	1152	1593	2505	1580	2116	2639	2218	2143	2186	1746	1915	1476	3105	1908
vkg	FBgn0016075	9874	13784	12320	13146	5737	6173	17384	9693	10839	15591	13953	12269	12710	9130	5438	6256	18381	7900
vri	FBgn0016076	1192	1344	1522	1348	1004	1161	1722	1116	1648	1685	1927	1559	1409	902	1298	1274	2376	1215
wun	FBgn0016078	2064	2740	2627	2626	1505	2068	3157	1932	2377	3258	2815	2569	2748	1945	2334	1832	3416	2032
xmas-1	FBgn0016080	49	82	71	105	47	85	98	61	53	81	77	62	67	59	87	70	90	51
fry	FBgn0016081	12658	16897	13878	16776	8158	9596	17647	10167	15156	19399	15286	12446	13552	12039	13217	9133	23933	12461
ATPsynCF6	FBgn0016119	8785	11864	11102	11298	6520	6949	10736	7543	8511	11240	11082	10290	9940	8293	6796	4997	15212	7642
ATPsynD	FBgn0016120	12676	17544	16080	16136	9495	9264	15265	10595	13007	17684	15978	14616	14570	12053	9843	7158	21193	10164
Acer	FBgn0016122	5710	10024	9218	13385	4333	4881	12059	6155	7012	11804	8636	9338	9204	5000	5469	8177	11135	9530
Alp4	FBgn0016123	3054	4081	3181	2924	1964	1978	3430	1637	2116	2703	2152	2202	2776	2022	1753	1643	4924	2665
CaMKI	FBgn0016126	11054	14089	11469	13965	7352	10061	17280	9836	11575	15505	12367	12745	12568	10256	11320	9440	17279	12950
Cdk4	FBgn0016131	590	906	715	777	396	474	736	448	626	775	553	569	707	612	442	359	1038	684
PTP-ER	FBgn0016641	2244	3280	2637	3144	1469	2065	3347	1968	2572	3545	3099	2671	2729	2254	2886	1874	3965	2526
Lgr1	FBgn0016650	1099	1547	1275	1385	957	1111	1244	755	1252	1790	1356	1236	1318	1016	1218	895	2272	1197
H15	FBgn0016660	140	204	169	208	82	131	245	162	205	267	254	167	172	139	207	140	260	174
Ipp	FBgn0016672	10105	14097	12930	15402	7347	10225	17162	11124	11390	17177	15590	14658	12679	9948	12315	8730	18842	12012
Lectin-galC1	FBgn0016675	12	10	3	4	3	3	5	6	7	11	12	4	4	5	21	6	4	8
NaPi-T	FBgn0016684	24	34	27	35	15	18	51	23	13	33	29	35	22	18	28	15	39	16
Nlp	FBgn0016685	1232	1973	1327	1692	757	1454	2040	1288	1375	2210	1864	1676	1539	1056	1521	1268	2106	1594
Nurf-38	FBgn0016687	5799	10241	7237	10035	4070	6622	10714	6377	6477	11437	8110	7972	8031	5072	5753	5589	10061	7758
ATPsynO	FBgn0016691	14144	18569	17744	16940	9942	10080	17660	11973	14433	19113	17318	16692	15825	13867	10824	7864	24666	11074
Past1	FBgn0016693	3299	5003	4050	4843	2250	3081	5279	3155	3511	5425	4663	4174	4352	3337	3338	2742	5986	3373
Pdp1	FBgn0016694	9760	12729	9512	10633	6375	8349	14644	8667	11652	13163	12233	11054	11182	10555	9612	6070	13105	8270
Pitslre	FBgn0016696	8739	9979	8536	9050	5140	7239	9721	7227	6991	9948	8882	7598	8283	7687	9487	5713	13421	7404
Prosalpha5	FBgn0016697	1499	2303	1889	2188	1066	1491	2224	1470	1473	2397	1982	1996	1846	1369	1556	1397	2779	1645
Ptpa	FBgn0016698	477	748	557	717	357	543	810	484	611	872	715	598	639	438	651	463	873	594
Rab1	FBgn0016700	2913	3818	3388	3534	2323	2438	4307	2492	3527	3870	3755	3622	3249	2848	2772	2141	5189	3019
Rab4	FBgn0016701	2537	3620	3117	3358	1772	2353	3679	2073	2728	3519	3104	3002	3110	2419	2756	2076	4566	2846
Reg-2	FBgn0016715	465	1182	618	1174	427	585	1266	696	628	1595	808	901	1017	542	821	1016	950	1002
RpL29	FBgn0016726	10687	17000	12557	13941	7485	10687	16320	9447	10523	16062	12129	13151	13410	8258	9421	9595	17754	13851
sba	FBgn0016754	2872	3930	3352	3673	1868	2812	4239	2700	3335	3959	3764	3153	3524	2895	3208	2017	5123	2853
Usp47	FBgn0016756	6683	10354	7911	9074	4483	6969	10420	6157	6830	9839	9081	7866	8066	6367	7417	5680	11840	7012
angel	FBgn0016762	281	389	322	343	173	245	386	214	264	358	354	283	315	266	243	181	452	240
dos	FBgn0016794	1102	1525	1512	1618	908	1111	1687	1089	1375	1770	1624	1518	1418	1018	1251	1004	2286	1302
fz2	FBgn0016797	3512	6019	5264	5896	2735	3048	6579	3238	4381	6204	4925	4670	4980	3513	3934	4191	6833	4906
Stat92E	FBgn0016917	8591	13910	11448	15343	6745	7425	16093	8705	11528	17506	11771	13025	13200	8762	9833	10592	16019	12198
nompB	FBgn0016919	91	122	136	130	94	99	147	85	143	137	151	128	134	103	152	99	189	136
nompC	FBgn0016920	171	231	181	196	132	160	203	181	180	187	222	213	329	156	258	193	279	184
Pino	FBgn0016926	11562	15199	11680	10978	6211	8463	13703	8718	9998	12036	12627	10978	10373	8223	8613	6480	17383	10346
Dyrk2	FBgn0016930	4165	5175	4659	5113	2822	3027	6004	3369	5182	5551	5143	4604	4779	4182	3928	2355	7424	3679
l(2)k10201	FBgn0016970	101	139	104	122	77	104	137	84	111	122	111	111	119	111	111	62	162	92
swaPsi	FBgn0016974	3	6	7	4	4	5	2	1	5	3	1	2	2	2	9	1	5	1
stnB	FBgn0016975	0	0	0	0	0	0	0	0	0	0	0	0	0	0	0	0	0	0
stnA	FBgn0016976	0	0	0	0	0	0	0	0	0	0	0	0	0	0	0	0	0	0
spen	FBgn0016977	12314	16007	13174	14899	7860	8486	18444	9904	14668	17072	14286	10771	11459	11881	13247	7865	19892	10350
snRNP-U1-70K	FBgn0016978	1414	1814	1314	1604	791	1430	1772	1254	1255	1767	1546	1374	1547	1331	1561	1012	2187	1398
smid	FBgn0016983	1674	2717	2132	2794	1190	1893	3083	1682	2115	2824	2449	2417	2267	1817	2095	1494	3159	2245
sktl	FBgn0016984	1799	2933	2223	2599	1220	1866	3111	1934	1882	3051	2738	2473	2315	1510	1890	1802	3153	2122
cag	FBgn0017414	221	375	241	334	149	259	344	215	224	309	271	274	283	207	248	179	359	247
ari-1	FBgn0017418	3824	5203	4172	4958	2644	2945	5299	2962	4334	5381	4610	4189	4303	3886	3834	2736	6887	4012
CR11538	FBgn0017424	0	0	0	0	0	0	0	0	0	0	0	0	0	0	0	0	0	0
CG5989	FBgn0017429	921	1345	1141	1278	682	768	1350	770	1022	1325	1116	1204	1169	932	834	666	1628	917
Nelf-E	FBgn0017430	365	485	377	394	227	389	537	291	423	597	467	450	480	377	392	300	623	382
CG2187	FBgn0017448	0	0	0	1	0	0	1	1	0	2	0	0	0	0	3	0	2	0
Ubc84D	FBgn0017456	24	16	16	26	10	13	17	16	16	24	9	17	21	13	20	23	18	6
U2af38	FBgn0017457	478	825	528	748	366	672	863	526	533	854	739	707	703	535	662	572	974	716
T3dh	FBgn0017482	273	620	356	625	241	270	606	345	324	685	454	490	464	270	291	360	522	483
RpS3A	FBgn0017545	52134	81070	60562	68686	37590	48016	87960	48098	52968	81310	65862	70663	62616	44813	39807	39000	93353	64541
Rga	FBgn0017550	1572	2218	1835	2028	1008	1357	2406	1330	1915	2340	2076	1870	2003	1694	1691	1227	2862	1580
Rca1	FBgn0017551	210	372	244	313	149	250	325	212	267	361	324	327	311	245	318	216	419	290
Prosalpha4T2	FBgn0017556	5	1	1	4	5	3	5	3	4	6	0	2	2	6	1	0	7	3
Pdk	FBgn0017558	5754	9560	6869	7922	4125	6290	10338	5436	6650	9165	7698	7871	8510	5715	5636	5500	10273	7822
Ork1	FBgn0017561	1795	2936	1850	2870	1076	1669	2902	1448	1720	3225	1850	1987	2257	1568	1605	1705	2593	2166
ND-75	FBgn0017566	17533	23157	20790	22808	11446	13539	22512	14698	19956	25154	22597	20582	21035	17939	16213	11738	31405	15516
ND-23	FBgn0017567	5244	7155	6508	6470	3750	4479	7190	4644	5760	7696	7155	6731	6346	5166	5531	3622	9698	4860
Mo25	FBgn0017572	2561	3783	2787	3468	1758	2432	4083	2446	2816	4116	3406	3222	3359	2545	2990	2418	4381	3016
Mcm5	FBgn0017577	81	126	84	116	52	61	95	79	72	130	104	91	77	56	77	51	119	65
Max	FBgn0017578	702	798	800	855	442	572	1025	550	738	977	821	843	748	570	590	470	1258	697
RpL14	FBgn0017579	27774	40191	30457	36025	17419	23882	41925	23165	24406	44078	32972	36181	32731	20579	22307	22964	46912	34501
Lk6	FBgn0017581	44147	68278	55273	62199	32503	50194	84822	41164	53237	71069	59023	56988	60774	38917	44388	40270	77292	57960
klg	FBgn0017590	2334	2912	2465	2868	1503	1905	2948	1936	2963	2925	2809	2358	2380	2566	2827	1481	4074	2105
COX5A	FBgn0019624	15344	21373	20149	20512	10955	12078	20113	13282	15805	23455	20451	19002	18077	14923	12046	9348	30101	13555
Atu	FBgn0019637	0	0	0	0	0	0	0	0	0	0	0	0	0	0	0	0	0	0
Dat	FBgn0019643	3771	5652	4691	5718	2431	3210	5817	3523	4235	5930	4760	4692	4889	3783	3265	2676	6880	3520
ATPsynB	FBgn0019644	15073	22844	20921	19589	12139	12728	23511	14143	17392	24481	18920	18207	18925	16672	11776	8960	31651	14202
toy	FBgn0019650	2474	3201	2787	2998	1772	2271	3612	2246	2823	3330	3196	2874	2542	2614	3150	1728	4546	2660
roX2	FBgn0019660	11	13	4	18	4	10	6	9	5	15	8	4	2	2	22	6	4	2
roX1	FBgn0019661	80	108	70	89	52	172	165	111	76	153	127	92	100	55	465	136	97	121
qm	FBgn0019662	2255	2933	2417	2864	1635	2258	3404	2018	2678	2997	3110	3057	2659	2325	2798	1828	4513	2525
lok	FBgn0019686	159	280	218	222	129	176	271	120	160	249	172	217	227	162	178	156	311	225
gcm2	FBgn0019809	12	12	7	8	5	6	16	8	6	8	10	11	11	6	5	8	10	5
dj	FBgn0019828	0	0	0	0	1	0	0	0	0	0	0	3	0	1	0	0	1	0
colt	FBgn0019830	3352	6265	4590	6531	2471	3427	6031	3641	3275	6629	4619	4456	4571	2684	3755	3960	5695	4609
Letm1	FBgn0019886	4921	6563	5674	6456	3371	3889	7046	4016	5542	7718	6323	6064	5807	4499	5081	3881	8762	5223
Smg5	FBgn0019890	5346	7497	6013	7166	3517	4897	7973	4642	6628	7942	6996	6399	6577	5430	5511	3881	9684	5513
Surf4	FBgn0019925	3238	5633	4053	5280	2227	3159	5316	3636	3440	6204	4804	4665	4481	2997	3574	3639	5695	4015
Ser8	FBgn0019928	2	4	0	2	2	2	0	2	5	2	3	2	3	2	2	5	5	1
Ser7	FBgn0019929	1863	3401	3001	3481	1532	1969	3580	2075	2895	4987	2867	3047	3153	1839	2376	2624	3568	2921
SamDC	FBgn0019932	1076	1800	1357	1731	661	884	2092	1164	1451	2222	1761	1696	1264	923	1072	1196	1991	1504
RpS20	FBgn0019936	21046	34126	24526	27975	13710	19685	33863	19742	19652	31807	25587	28021	25064	14900	16527	17516	33700	26770
RpI1	FBgn0019938	778	1206	883	1134	496	725	1308	711	1021	1347	1046	1018	999	830	723	531	1472	940
Rh6	FBgn0019940	11012	15952	14852	17458	8728	13052	21909	13810	14793	20393	16332	14761	16397	12187	15659	10779	22051	14823
Psn	FBgn0019947	1170	1797	1389	1594	794	1125	1840	1095	1211	1876	1641	1562	1430	1080	1289	935	2199	1283
Cdk9	FBgn0019949	514	739	589	643	326	408	625	409	512	745	551	590	605	510	501	364	859	502
Orct	FBgn0019952	1922	2815	2250	2521	1387	2616	3272	1656	1906	2964	3246	2716	2441	1477	1668	1888	3868	2944
ND-42	FBgn0019957	8799	11345	10553	10354	6472	5959	10783	7212	9790	11477	10592	9853	9746	9206	7136	4760	15609	6852
Mitofilin	FBgn0019960	8240	10875	9658	10295	5612	6789	11963	7245	9675	11802	10209	9522	9470	8248	7776	5576	14603	7637
Khc-73	FBgn0019968	6939	9004	7202	8573	4641	5800	9547	5923	8274	9535	8353	7490	7833	7245	7539	5042	11669	6345
Drice	FBgn0019972	733	992	1069	970	593	638	1261	637	831	946	968	949	1088	882	563	467	1363	702
Gs1l	FBgn0019982	1834	2694	2415	2569	1392	1662	2728	1975	1935	3085	2507	2432	2416	2037	2032	1421	3581	1957
mGluR	FBgn0019985	1877	1871	1703	1907	1192	1349	2281	1632	1938	1946	2031	1792	1817	2073	2299	1155	2605	1383
Gcn2	FBgn0019990	1023	1653	1265	1636	809	1039	2182	1149	1487	1932	1595	1471	1563	1138	1385	1111	1985	1332
Ppox	FBgn0020018	390	564	406	534	269	403	543	343	389	669	557	483	464	334	400	350	670	421
Cbl	FBgn0020224	1895	2547	2097	2616	1350	1835	2953	1746	2148	2856	2608	2323	2259	1937	2309	1530	3302	1974
ATPsyngamma	FBgn0020235	18022	24036	24072	23781	13525	12214	24507	16729	19801	25467	23782	22251	22235	19315	13916	10103	33086	14287
ATPCL	FBgn0020236	11463	18080	13615	17563	7693	11362	16246	10077	11900	16926	16058	14653	13662	11447	11879	9691	19098	12514
14-3-3epsilon	FBgn0020238	19225	28045	22630	27664	13785	18536	28871	17189	23067	30180	25734	24637	23064	19739	21505	15559	34841	22400
stet	FBgn0020248	53	76	87	76	39	78	72	60	61	83	61	66	57	40	86	36	92	73
stck	FBgn0020249	2535	3494	2974	3242	1804	2447	3455	2316	2494	3603	3061	3047	2806	2270	2887	2064	4523	2652
sfl	FBgn0020251	2415	3113	2764	3138	1610	1642	3527	2275	3048	3768	3112	2815	2738	2374	2497	1819	4245	2291
Ran	FBgn0020255	3859	5992	4305	5611	2480	4235	5760	3793	3973	6142	5291	5053	4641	3476	3767	3099	6997	4427
Ppa	FBgn0020257	1424	2166	1844	1978	1001	1418	2163	1411	1548	2228	2079	1942	1985	1552	1740	1257	2742	1654
ppk	FBgn0020258	118	147	160	158	105	131	172	82	134	163	182	152	128	95	153	78	224	164
pcm	FBgn0020261	1346	1820	1543	1843	830	1209	1819	1211	1480	1962	1733	1505	1554	1318	1557	1015	2437	1436
mspo	FBgn0020269	1851	2359	1860	2239	1051	1441	2272	1411	2070	2263	2271	1875	2088	2049	2189	1207	3349	1667
mre11	FBgn0020270	294	340	413	377	273	256	352	240	327	350	366	303	316	244	342	210	501	284
mst	FBgn0020272	143	194	162	182	138	194	195	121	267	405	206	215	159	117	163	128	204	115
lush	FBgn0020277	1302	2082	2020	2267	1107	1686	2381	1583	1499	2558	2288	1846	1952	1265	2154	1474	2634	1933
loco	FBgn0020278	1457	2084	1796	1943	929	1308	2338	1392	1691	2188	2154	1882	1970	1393	1353	1180	2722	1599
lig	FBgn0020279	5577	8554	6673	8407	3605	5368	9002	5370	6933	9693	7833	7088	7262	6060	6825	4994	10855	6325
laf	FBgn0020280	2	0	0	0	1	0	0	0	0	0	0	0	0	0	0	0	0	0
ko	FBgn0020294	1514	2145	1970	2184	1046	1470	2678	1558	1853	2599	2271	2038	1765	1435	1336	1169	2864	1655
stumps	FBgn0020299	2725	3840	3274	3657	1902	2464	4865	2443	2988	4165	3754	3473	3797	2559	2060	1944	4745	2850
geko	FBgn0020300	317	477	415	541	219	309	554	345	370	580	503	431	393	285	385	294	573	361
drongo	FBgn0020304	5811	8429	8070	7391	4521	5058	8846	4710	7538	8749	7843	7436	7689	5246	5288	4576	11987	6237
dbe	FBgn0020305	286	452	382	490	228	373	576	369	367	494	441	473	450	306	315	259	591	453
dom	FBgn0020306	6546	8707	7029	8923	4172	5197	10089	5931	7439	10246	8657	7369	6893	5169	6575	5238	11577	7402
dve	FBgn0020307	783	870	811	953	500	672	916	635	857	1220	1008	839	732	729	822	549	1209	752
crol	FBgn0020309	6728	9785	8034	9449	4496	6280	10945	6409	8410	11115	9754	8622	8197	6665	8512	6044	12939	7934
CG4050	FBgn0020312	1114	1500	1107	1377	709	1032	1410	901	1201	1443	1346	1140	1279	1096	1315	835	1873	1162
Rpt6	FBgn0020369	1884	2858	2212	2636	1299	1818	2937	1910	2115	3074	2793	2458	2322	1706	2070	1772	3428	2151
TppII	FBgn0020370	2650	3975	3023	3732	1897	2321	4003	2296	3074	4149	3615	3285	3204	2561	2865	2198	4706	2598
Tim17b2	FBgn0020371	0	0	0	0	0	3	1	0	0	0	0	0	0	1	0	0	0	0
TM4SF	FBgn0020372	8114	9787	9218	9106	5689	5228	9337	6741	9672	9527	9597	8639	8128	8933	7375	3468	15410	6202
Sr-CIII	FBgn0020376	1	1	0	0	4	3	0	1	0	2	3	0	0	2	1	0	1	1
Sr-CII	FBgn0020377	3	2	2	5	8	6	3	2	11	2	5	4	7	1	5	3	7	8
Sp1	FBgn0020378	847	1251	1081	1181	655	1002	1253	783	934	1296	1208	1035	1042	755	1229	723	1487	994
Rfx	FBgn0020379	969	1279	1112	1276	677	919	1395	840	1050	1318	1311	1164	1144	943	1306	785	1752	971
Dredd	FBgn0020381	662	875	713	854	479	592	932	560	671	937	898	718	663	498	750	517	1132	754
pug	FBgn0020385	4878	10060	5971	10836	3150	4038	8763	5333	6412	14164	6526	7605	7069	3980	4854	7126	8276	7510
Pdk1	FBgn0020386	7521	8688	7812	8117	5160	6396	10094	6657	8782	10015	8816	8226	7402	6562	7055	4805	11624	6357
Gcn5	FBgn0020388	1377	1895	1554	1751	942	1213	1801	1104	1436	1805	1610	1488	1656	1310	1435	1035	2317	1408
Papss	FBgn0020389	1957	2980	2495	3138	1353	1705	2799	1771	2384	4057	2505	2565	2387	1590	1805	1502	3292	1826
Nrk	FBgn0020391	230	327	241	284	158	242	362	247	268	323	303	212	266	288	361	195	362	227
Nmt	FBgn0020392	548	1047	712	888	395	572	941	612	643	992	891	873	797	542	598	547	1027	754
Mst89B	FBgn0020399	1	5	2	0	3	0	5	0	1	1	1	0	1	1	6	3	3	0
asun	FBgn0020407	226	403	242	303	144	228	408	183	272	332	310	290	318	268	319	205	380	262
JIL-1	FBgn0020412	1857	2469	2224	2531	1205	1584	2799	1688	2209	2912	2547	2242	2118	1655	2113	1640	3287	2092
Idgf3	FBgn0020414	4185	6919	5094	6149	2803	4296	7863	4572	5114	8206	6737	6598	5571	3344	5014	4950	7739	5853
Idgf2	FBgn0020415	7168	11681	9895	11758	5236	6917	14367	7515	8427	14281	10788	11153	10647	5787	6493	8106	13601	10952
Idgf1	FBgn0020416	4551	5351	4946	4826	2314	4251	6611	3065	4489	5629	4316	4621	5091	3426	2410	2824	6531	4744
GluRIIB	FBgn0020429	7	4	4	2	11	10	6	1	7	5	3	5	8	0	8	14	9	8
Fak	FBgn0020440	2107	2794	2257	2664	1419	1947	2886	1854	2390	2942	2698	2299	2358	2146	2523	1551	3495	2109
Elf	FBgn0020443	3140	5219	3376	4596	1954	2941	4944	2945	3334	5399	4253	4090	4040	3137	3062	2819	5322	3692
E23	FBgn0020445	463	685	536	614	304	571	889	478	568	816	695	627	634	455	545	470	835	576
Dad	FBgn0020493	2103	3037	2359	2829	1448	2212	3578	2128	2572	3382	2870	2678	2435	1903	2116	1589	3803	2422
CtBP	FBgn0020496	6049	9177	7560	8746	4210	5866	10223	5863	7183	9961	8579	7811	7627	6145	7342	5573	11592	7313
emb	FBgn0020497	2995	4578	3420	4404	2051	3031	5154	2732	3833	4966	4253	4136	3835	3031	3402	2715	5388	3678
CLIP-190	FBgn0020503	13744	18369	15472	16505	9295	11268	19312	11294	14655	19314	16643	16249	14828	11310	12892	9953	23482	13706
Amyrel	FBgn0020506	2	6	10	5	3	2	7	3	11	5	11	4	7	4	1	2	7	0
Ag5r2	FBgn0020508	1	0	4	0	0	1	2	0	1	0	0	1	3	1	3	0	0	0
Acp62F	FBgn0020509	1	2	1	0	0	0	1	0	0	0	1	1	1	1	2	0	1	0
Abi	FBgn0020510	1358	1877	1652	1893	936	1315	2050	1176	1482	2079	1828	1684	1678	1198	1498	1105	2378	1602
ade5	FBgn0020513	5944	11049	6701	11144	3498	4539	10149	6771	7792	13825	9692	9577	8459	4118	4716	8154	10933	9063
snoRNA:Me28S-G764	FBgn0020518	7	3	2	1	1	1	1	7	4	2	2	4	2	1	2	4	5	5
pio	FBgn0020521	6809	10451	8835	9434	4922	5330	10292	5780	7386	10582	9106	8714	7768	6233	6131	4724	13177	6509
kraken	FBgn0020545	2249	3183	2757	2743	1483	2765	3325	2124	2219	3139	3011	2515	2765	2016	2192	1861	3610	2403
iab-4	FBgn0020546	0	0	0	0	0	0	0	0	0	0	1	0	0	0	0	2	0	0
bxd	FBgn0020556	1	0	0	0	0	0	0	0	0	0	0	0	0	0	0	0	0	0
SA	FBgn0020616	989	1460	1115	1408	690	1111	1796	986	1344	1712	1544	1400	1263	1096	1390	965	1912	1254
Rx	FBgn0020617	170	217	154	215	94	148	181	129	173	216	184	152	191	144	240	85	279	153
Rack1	FBgn0020618	44815	71049	55521	64072	29214	41373	72490	39655	43654	75045	57066	59558	56452	35030	34374	36610	74124	53516
RN-tre	FBgn0020620	2033	2572	2202	2379	1320	1763	2760	1845	2130	2776	2421	2197	2174	1923	2182	1465	3557	2042
Pkn	FBgn0020621	12823	17530	14782	16815	8822	12518	21849	12555	14940	19107	16388	15315	14788	12429	13486	10091	23154	13634
Pi3K21B	FBgn0020622	1086	1599	1399	1663	731	899	1607	968	1508	1761	1506	1377	1312	1167	1351	1089	1993	1202
Osbp	FBgn0020626	2841	4384	3185	3993	1856	2741	4234	2686	3149	4470	3836	3544	3560	2894	3002	2455	5021	2901
Mcm7	FBgn0020633	10	26	18	26	5	13	16	15	8	24	18	28	10	10	19	4	17	10
Lcp65Ag2	FBgn0020637	18	29	24	20	15	11	36	25	12	19	11	23	8	6	20	8	30	16
Lcp65Ag1	FBgn0020638	2	0	0	0	0	1	0	0	0	0	1	0	0	0	0	0	0	0
Lcp65Af	FBgn0020639	0	0	0	0	1	0	0	0	0	0	0	1	0	0	0	0	0	0
Lcp65Ae	FBgn0020640	1	0	1	2	0	0	0	0	0	1	1	0	0	0	0	1	1	0
Lcp65Ad	FBgn0020641	0	0	1	0	0	0	0	0	0	0	0	2	0	1	0	0	2	1
Lcp65Ac	FBgn0020642	37	49	32	35	24	48	96	45	65	90	51	36	59	48	63	46	95	49
Lcp65Ab2	FBgn0020643	0	0	0	0	0	0	0	0	0	0	0	0	0	0	0	0	0	0
Lcp65Ab1	FBgn0020644	0	0	0	0	0	0	0	0	0	0	0	0	0	0	0	0	0	0
Lcp65Aa	FBgn0020645	0	0	1	0	0	0	0	0	0	0	0	0	0	1	0	0	0	0
Lcp65APsi	FBgn0020646	0	0	0	0	0	0	0	0	0	0	0	0	0	0	0	0	0	0
KrT95D	FBgn0020647	3910	5155	4274	5341	2695	3650	5334	3381	4790	5873	4745	4388	4523	3987	5068	3491	6954	3926
Trxr-1	FBgn0020653	5756	9429	6848	8469	3806	6682	9414	5923	5848	9938	7986	7258	7808	5789	6648	5451	9515	6171
ArfGAP1	FBgn0020655	1651	2718	1930	2443	1099	1745	2546	1617	1764	2695	2274	2025	2235	1652	1853	1597	2726	1797
eIF-4B	FBgn0020660	596	899	695	770	470	724	1032	612	707	996	874	779	805	559	809	594	1114	810
Atet	FBgn0020762	5478	7257	5990	6614	3476	4370	7867	4393	6141	8133	6436	6088	5868	4681	5143	4013	8761	5738
Alas	FBgn0020764	3994	5692	4669	4821	2623	3193	5071	3031	3982	5301	4899	4508	4540	3667	3201	2388	6677	3428
Acp65Aa	FBgn0020765	36	32	36	24	30	5	50	8	75	25	34	51	65	111	4	3	55	9
Spred	FBgn0020767	4483	5814	4935	5375	3077	3812	6405	3968	5589	6448	5862	5470	5203	4864	5563	3355	7791	4376
CG7179	FBgn0020880	0	2	0	1	0	5	0	1	2	2	2	2	3	0	5	4	0	0
Su(z)12	FBgn0020887	1326	1814	1447	1701	783	1125	1811	1127	1385	1809	1649	1337	1439	1131	1424	974	2142	1168
Jon25Bi	FBgn0020906	5	9	9	12	2	5	10	843	2	7	1	0	134	57	501	356	12	13
Scp2	FBgn0020907	6125	8798	7870	7911	4689	5255	10529	6212	7870	9269	8599	8844	8648	6770	5127	4760	11188	6737
Scp1	FBgn0020908	2582	1599	1241	2193	1165	419	1302	1015	912	1233	1174	1430	939	998	840	521	2312	787
Rtc1	FBgn0020909	298	460	323	456	168	246	469	324	347	539	429	371	380	304	317	274	531	404
RpL3	FBgn0020910	60994	91882	71026	85167	40197	57277	89783	48638	58609	103179	72460	77329	75724	47953	50044	51537	110356	79693
Ptx1	FBgn0020912	103	121	125	158	66	108	154	125	141	179	148	119	156	128	187	85	214	108
Dgkepsilon	FBgn0020930	2727	3747	3361	3414	2061	2410	3744	2353	2896	3896	3523	3317	3357	2796	2936	2032	5192	2869
Crg-1	FBgn0021738	248	383	255	294	181	302	557	252	370	524	250	287	392	298	252	238	330	249
C901	FBgn0021742	20	30	26	25	18	23	22	18	23	23	20	19	20	13	25	24	25	22
SerRS-m	FBgn0021750	418	682	503	599	316	460	679	402	455	641	562	529	511	420	479	334	735	482
chb	FBgn0021760	2636	3849	3055	3719	1775	2337	4078	2582	3223	4133	3870	3206	3264	2526	3134	2256	4547	2802
Nup154	FBgn0021761	579	915	559	823	310	551	925	556	613	819	742	651	757	619	662	546	1041	635
sdk	FBgn0021764	1869	2306	2432	2728	1743	1692	2701	1608	2040	2631	2415	2008	2142	1993	2113	1509	3314	1746
scu	FBgn0021765	4039	8548	5657	8422	2982	4740	7456	4886	3855	9146	6432	6013	6457	3597	4968	5565	6987	5413
org-1	FBgn0021767	5	7	6	3	3	5	6	4	3	4	4	2	4	3	9	7	6	3
nudC	FBgn0021768	505	858	558	761	290	532	781	490	535	758	577	596	599	497	550	435	827	606
mira	FBgn0021776	16	16	19	39	11	14	22	21	14	25	18	15	17	15	20	8	26	13
Tapdelta	FBgn0021795	1809	3710	2201	3499	1208	2026	2991	2520	1943	4262	3167	3136	2522	1680	2493	2530	2975	2354
Tor	FBgn0021796	1789	3084	1958	2416	1245	1811	3051	1682	2036	2939	2549	2234	2279	1984	2143	1680	3224	2048
Reph	FBgn0021800	3845	4984	4182	4781	2702	3322	5535	3377	4619	5506	4638	4416	4512	4009	4309	2595	6179	3813
Vps28	FBgn0021814	981	1376	1117	1189	600	925	1379	868	1069	1488	1346	1248	1215	900	1085	831	1852	1102
cnk	FBgn0021818	1430	2270	1725	1984	1033	1467	2349	1277	1758	2328	2099	1837	1945	1474	1578	1246	2722	1607
DCTN2-p50	FBgn0021825	1810	2600	2080	2407	1287	1600	2621	1601	1950	3025	2527	2335	2173	1875	1930	1531	3099	1853
[truncated: 15,475 more rows]

## Sheet: S6
Table S6. Differentially expressed genes between control and high lines selected for behavioral responses to 4-ethylguaiacol. For each gene, the log2 fold change (FC) and the log2 counts per million (CPM) are listed. Also listed is the corresponding likelihood ratio (LR), its P-value (P), and false discovery rate (FDR).
Gene Symbol	FC	CPM	LR	P	FDR
CG14696	-2.38048	3.99991	54.0523	1.95223e-13	1.80347e-09
CG8785	2.05419	3.52661	31.2476	2.27123e-08	9.021e-05
CG6071	-2.84087	1.01429	30.7536	2.92953e-08	9.021e-05
CR43883	-3.69632	0.235932	27.9588	1.23928e-07	0.000286211
VepD	-1.78356	2.50926	23.5245	1.23331e-06	0.002238
Galphaf	-1.77049	1.82455	23.2085	1.45356e-06	0.002238
CG34273	-2.22389	2.63672	21.6274	3.31086e-06	0.00400072
CR46035	2.00655	1.94354	21.3983	3.73096e-06	0.00400072
Ipk1	-2.11955	3.80855	21.3145	3.89765e-06	0.00400072
CR43242	1.73939	3.00503	20.8638	4.93117e-06	0.00455541
Ugt86Di	2.31675	1.2887	20.6009	5.65688e-06	0.00475075
tej	3.05262	0.219275	20.1429	7.18665e-06	0.00520966
CG13148	1.65522	2.43258	20.1048	7.3312e-06	0.00520966
CG3348	2.67932	4.7437	19.8358	8.43854e-06	0.00556823
Cyp6a8	-1.76135	5.30763	18.9189	1.36395e-05	0.00840009
Hel89B	1.24786	7.62703	18.7261	1.50901e-05	0.00871263
CG10205	1.57035	5.77049	18.4241	1.76805e-05	0.0090763
CG10924	-2.22302	4.91592	18.4237	1.76849e-05	0.0090763
CR45706	2.18144	0.215134	18.1385	2.05404e-05	0.00998696
CG6044	-1.09559	6.9459	17.7487	2.52087e-05	0.0116439
SoYb	3.51055	0.863939	16.6303	4.54195e-05	0.0194222
tld	-1.83157	1.67041	16.5626	4.70697e-05	0.0194222
Lsp1gamma	7.49597	1.91194	16.5115	4.83557e-05	0.0194222
pyx	1.66585	3.11179	16.0693	6.10664e-05	0.0235055
CG5773	-1.56191	8.14106	15.9407	6.53593e-05	0.0241516
Poc1	-3.00883	3.29594	15.8007	7.03746e-05	0.0250046
wbl	-1.3949	1.97185	15.4715	8.37595e-05	0.0278588
CG13059	-2.60874	1.43088	15.4562	8.44388e-05	0.0278588
CG13707	-1.34818	4.01361	15.0738	0.000103388	0.0329343
GstD2	-1.80572	2.48791	14.9473	0.000110557	0.0340441
CG12374	-13.1476	5.17364	14.7607	0.00012205	0.0363708
ACXD	-2.43498	2.84198	14.6307	0.00013077	0.0377517
CG8089	1.63444	0.919016	14.2025	0.000164152	0.0459526
luna	-1.36405	4.18275	14.1445	0.000169295	0.0459984
CG4408	2.3516	4.0158	14.0318	0.000179747	0.047443
CG11741	2.42901	1.41926	13.9172	0.000191042	0.0478162
bark	1.1078	5.07196	13.9126	0.000191513	0.0478162
CG31809	-1.79439	3.15857	13.5809	0.000228504	0.0555505
Cpr67B	-1.33587	8.04699	13.3147	0.000263333	0.0623761
Cyp6a20	1.52425	6.97339	13.2238	0.000276418	0.0638388
CR45557	-2.14402	0.417336	12.9503	0.000319863	0.0720706
CG14285	1.15473	2.64203	12.8442	0.000338532	0.074461
CG9616	2.37891	0.897978	12.5892	0.000387989	0.0833544
CG10560	-1.26559	6.74057	11.85	0.000576629	0.118477
CG9522	2.82149	1.71655	11.8366	0.000580775	0.118477
CG32750	-2.16303	2.70533	11.8074	0.000589947	0.118477
CG17127	1.44519	1.23773	11.3653	0.00074828	0.147077
CG10650	2.21272	2.57173	11.2411	0.00080006	0.153978
mthl14	3.09735	0.69744	11.0801	0.00087258	0.162957
l(2)41Ab	1.25989	2.14506	11.0602	0.000881993	0.162957
Gen	-1.56135	0.582835	10.9817	0.000920157	0.165963
CG2680	-1.10287	3.84882	10.8993	0.000962014	0.165963
CG15365	1.07619	2.37944	10.8927	0.00096545	0.165963
CG4962	-2.14718	6.13633	10.8701	0.000977295	0.165963
Cypl	1.291	2.3805	10.8152	0.00100668	0.165963
CG10184	1.29816	3.42197	10.7897	0.00102067	0.165963
CG10064	-2.87263	1.59602	10.7801	0.00102599	0.165963
CG18473	-2.0029	2.0974	10.7514	0.00104199	0.165963
CG7384	1.24533	3.54744	10.535	0.00117138	0.18341
CG6834	2.41151	5.54948	10.4125	0.00125164	0.192711
Drs	3.32539	5.53654	10.3777	0.00127543	0.193155
yellow-g	1.48294	0.993196	10.3389	0.00130258	0.194085
CG34025	-1.6977	0.195563	10.2938	0.00133476	0.195722
CG12744	1.55812	0.856291	10.1856	0.00141544	0.204309
Pex7	-1.54544	1.55698	10.1311	0.00145785	0.207194
Tspo	1.23101	3.09331	10.0708	0.0015064	0.210691
Lcp65Ac	-1.49112	0.599155	10.0445	0.00152807	0.210691
CG5835	-1.02038	3.50662	9.92155	0.00163355	0.221923
spict	0.924725	4.99918	9.7208	0.00182195	0.240467
Cyp6a2	-1.58872	6.4114	9.68583	0.00185695	0.240467
NijC	0.893029	3.7237	9.67246	0.00187051	0.240467
CG3386	0.976331	3.73982	9.66886	0.00187417	0.240467
lectin-46Cb	-1.08545	3.49916	9.59752	0.0019484	0.242684
Sid	-5.76178	1.39612	9.58143	0.00196555	0.242684
CG14787	-2.14849	0.415398	9.57704	0.00197026	0.242684
CG7544	1.05213	2.11656	9.52397	0.00202806	0.245307
Plod	0.886318	5.4047	9.50208	0.00205239	0.245307
Spn55B	-1.16214	3.6847	9.48532	0.00207122	0.245307
CG4398	-1.39611	3.37771	9.42925	0.00213552	0.249721
shd	-1.18929	2.14945	9.37844	0.00219553	0.253529
Gr21a	-1.74782	0.995855	9.22028	0.0023935	0.270441
CG33460	-1.9961	1.48356	9.2149	0.00240053	0.270441
caix	1.15646	4.39743	9.11101	0.00254076	0.28279
CG1126	-1.181	1.32417	8.98569	0.00272102	0.299248
alphaTub85E	-2.57363	1.26466	8.92078	0.00281945	0.306309
CG6928	1.28472	4.46938	8.9001	0.00285155	0.306309
CG9360	-1.51266	7.53903	8.80774	0.00299956	0.316616
Cpr62Ba	-1.53345	0.110513	8.79774	0.00301605	0.316616
CG14221	-1.4023	4.01938	8.77415	0.00305529	0.317132
CG14511	1.1616	2.6764	8.71124	0.00316253	0.32154
CG8665	1.7076	5.15813	8.70846	0.00316736	0.32154
Cyp6w1	-1.20639	8.39871	8.66229	0.00324862	0.323355
CG13282	-1.69075	0.528131	8.65858	0.00325526	0.323355
CG14523	-1.04373	4.59441	8.54353	0.00346753	0.339276
CG40486	0.939794	5.49354	8.5323	0.00348898	0.339276
stops	-0.676983	7.07473	8.51093	0.00353021	0.339709
CG31019	-1.11177	1.63246	8.45969	0.00363103	0.345809
CR42254	1.2828	1.08108	8.37162	0.00381127	0.35927
CG5883	-1.22539	2.12485	8.16799	0.00426361	0.396787
lmd	1.57017	0.218063	8.14991	0.00430632	0.396787
ImpE1	1.17036	1.81754	8.13657	0.00433812	0.396787
Nlg1	0.786195	4.2071	8.07864	0.004479	0.405657
CG18327	-1.35249	4.00547	8.0288	0.00460394	0.412924
Rh6	-0.657444	8.70662	8.00169	0.00467336	0.41512
Ir68a	1.18798	1.9797	7.89843	0.00494778	0.435311
CG31205	-2.01202	5.36737	7.8569	0.0050627	0.438652
CG31161	-1.42208	0.23664	7.85048	0.00508072	0.438652
Oseg2	-1.46113	3.6157	7.75198	0.00536536	0.458937
CG5001	0.685775	5.97908	7.63942	0.00571062	0.483946
wun2	-1.34886	5.33907	7.62311	0.00576251	0.483946
CG8501	-1.10712	1.62881	7.57167	0.00592928	0.493466
Rh7	0.926194	4.26521	7.53248	0.00605963	0.497865
Dhc98D	-1.38862	0.560898	7.5235	0.00608993	0.497865
Obp99a	2.9569	6.37417	7.47577	0.00625348	0.506751
Uhg3	-0.932517	2.95648	7.42376	0.00643681	0.517072
Cyp4p1	-0.846423	7.43867	7.40485	0.00650482	0.518031
CG31704	2.08488	1.55648	7.37751	0.00660446	0.52147
Jheh3	-0.83733	5.24474	7.34969	0.00670742	0.525111
Mdr50	-2.83782	0.129538	7.26354	0.00703685	0.545889
CR44391	1.14139	1.43415	7.24977	0.007091	0.545889
Gfrl	-0.939027	6.35548	7.20173	0.00728333	0.556061
CG12869	-1.5137	0.0817879	7.13094	0.00757651	0.572172
f	-1.0703	1.86017	7.10833	0.00767267	0.572172
CG31495	0.983897	1.58185	7.10512	0.00768639	0.572172
CG10527	0.656575	5.21909	7.09218	0.0077421	0.572172
Cyp313a1	-0.81796	7.83061	7.06993	0.00783885	0.573989
RasGAP1	0.736845	5.87143	7.04689	0.00794031	0.573989
ninaD	1.36235	3.74161	7.0423	0.00796066	0.573989
CG11261	1.02526	1.94686	7.03007	0.00801522	0.573989
CG30338	-1.01889	1.39087	6.99772	0.00816136	0.578003
CG18446	1.5372	1.94037	6.99005	0.0081964	0.578003
CR44404	4.66292	1.50248	6.94061	0.00842605	0.589696
CG32591	1.09297	0.992405	6.77012	0.00926965	0.639152
CG1773	1.15617	2.74215	6.76359	0.00930365	0.639152
Klp54D	-0.893665	2.19638	6.75658	0.00934027	0.639152
CG17272	-0.831819	4.16301	6.72127	0.00952696	0.646547
Crg-1	-0.954193	3.11732	6.70982	0.00958832	0.646547
CG42808	0.74304	5.42394	6.63327	0.0100091	0.670031
CG14567	2.06301	2.97209	6.6027	0.0101824	0.676727
CG14340	0.88511	2.27409	6.48124	0.0109019	0.719367
CG3713	-1.24196	2.58429	6.43764	0.0111727	0.729079
Pdh	-0.839609	9.8139	6.42456	0.0112553	0.729079
SPR	-0.750311	5.30005	6.41975	0.0112858	0.729079
dgt3	-1.10819	0.785438	6.32133	0.0119294	0.765306
lectin-28C	1.15278	5.95029	6.25187	0.0124062	0.786171
se	-1.19407	5.37719	6.24921	0.0124249	0.786171
CG34305	1.19186	1.75755	6.17726	0.0129403	0.79867
CG13055	-1.02358	2.29192	6.17653	0.0129456	0.79867
CR43493	-0.927268	1.34576	6.17609	0.0129488	0.79867
CG4496	-0.914108	1.71974	6.17344	0.0129682	0.79867
CG17122	1.32774	0.108383	6.13959	0.0132188	0.808709
Cyp6a21	-1.10701	4.36543	6.12117	0.0133573	0.811806
CG33158	0.68971	3.74719	6.08248	0.0136529	0.824348
CG34437	-1.25146	0.993443	5.97586	0.014503	0.869991
CG17328	-0.836335	2.38962	5.94958	0.0147208	0.875772
CR44299	1.19508	0.335475	5.94144	0.014789	0.875772
Adk3	-0.759743	3.94276	5.91288	0.0150305	0.884409
coro	0.575208	6.48317	5.87996	0.0153142	0.893089
CG4914	1.19068	2.79083	5.87339	0.0153714	0.893089
GluRIID	-0.870262	2.37125	5.72841	0.0166925	0.963708
Sucb	0.813094	5.08169	5.70203	0.0169453	0.963708
fy	-0.804688	2.16135	5.70121	0.0169532	0.963708
CG17109	-2.98932	2.097	5.69594	0.0170042	0.963708
CG3515	-1.34627	0.651948	5.60627	0.0178963	0.999852
CG3987	1.35053	0.555437	5.59504	0.0180114	0.999852
Pde6	-0.69248	6.88041	5.58419	0.0181233	0.999852
CG4757	-2.65973	5.40045	5.55918	0.018384	0.999852
CG5316	-0.597144	5.29686	5.53154	0.0186766	0.999852
CG10962	1.28529	1.86721	5.47235	0.0193196	0.999852
CG6321	0.772322	3.24313	5.43984	0.0196825	0.999852
CR44298	-1.22215	0.360723	5.43022	0.0197912	0.999852
Obp56h	0.777865	5.37335	5.41606	0.0199523	0.999852
Ranbp21	0.621193	4.67176	5.3835	0.020328	0.999852
CG32181	-1.02916	0.857168	5.37828	0.0203889	0.999852
CG8142	0.93096	1.36212	5.3603	0.0206002	0.999852
CecA1	5.21622	1.70978	5.34005	0.0208408	0.999852
Tango14	-0.735034	3.30716	5.31954	0.0210875	0.999852
CG14257	-0.750734	2.80771	5.31287	0.0211685	0.999852
CNMa	0.83689	3.66442	5.21475	0.0223961	0.999852
loh	-0.972361	2.59452	5.20339	0.0225429	0.999852
ncd	1.12425	1.98494	5.18721	0.0227537	0.999852
Ac13E	-0.720405	6.93716	5.15629	0.0231623	0.999852
Spn42Dc	-1.19412	2.45988	5.1449	0.0233148	0.999852
CG31028	-1.47881	2.47985	5.12834	0.0235383	0.999852
ValRS-m	-0.756481	3.26417	5.12264	0.0236157	0.999852
Cht8	4.95758	3.26246	5.1102	0.0237855	0.999852
CR32658	-1.0553	0.614455	5.1022	0.0238955	0.999852
CG15098	-0.721333	8.87714	5.08686	0.0241078	0.999852
Egfr	0.705757	6.97734	5.0846	0.0241393	0.999852
SPH93	4.25337	1.8177	5.08388	0.0241492	0.999852
Efhc1.2	0.95845	1.10882	5.08339	0.0241561	0.999852
CG11475	1.28177	0.256991	5.0609	0.0244715	0.999852
l(2)efl	0.659351	5.69903	5.04424	0.024708	0.999852
bip1	-0.742345	2.37597	5.03422	0.0248513	0.999852
CG31683	-0.886043	3.18448	5.02385	0.0250005	0.999852
CG32726	-1.08108	5.24202	5.00531	0.0252696	0.999852
RhoGAP16F	-0.635907	3.91614	5.00507	0.0252733	0.999852
CG11034	-0.907063	2.75622	4.9936	0.0254412	0.999852
CG3270	0.822763	4.23505	4.95369	0.0260351	0.999852
CR45679	-1.36505	0.125799	4.9	0.0268567	0.999852
Dpt	3.56925	5.1625	4.89059	0.0270035	0.999852
CG3294	-0.814187	2.72976	4.88083	0.0271566	0.999852
CecA2	4.43276	1.55079	4.87396	0.0272649	0.999852
CG5027	0.538565	6.06299	4.87146	0.0273045	0.999852
Cp110	-0.748003	3.58044	4.86023	0.0274827	0.999852
CG7368	-0.722197	3.35249	4.85697	0.0275347	0.999852
CG7236	-0.831766	3.39242	4.82686	0.0280196	0.999852
oc	-0.739594	5.07632	4.74326	0.0294133	0.999852
aurA	-1.32929	0.187738	4.74194	0.0294359	0.999852
grass	0.782953	5.44121	4.72951	0.0296494	0.999852
DNaseII	-1.70986	5.94217	4.71285	0.0299379	0.999852
GluRS-m	0.76863	1.55935	4.70155	0.0301354	0.999852
phr	-1.77823	2.5574	4.69222	0.0302994	0.999852
CG11436	-0.649067	2.94664	4.67503	0.0306042	0.999852
CG1662	-0.624126	4.57667	4.67408	0.0306211	0.999852
CG4267	0.978984	4.09996	4.6737	0.0306278	0.999852
APP-BP1	0.672016	3.72855	4.6128	0.0317342	0.999852
CG13639	1.61245	0.540867	4.61125	0.0317628	0.999852
CG31029	-1.06104	0.552399	4.60513	0.0318765	0.999852
IM23	2.25933	5.50768	4.6007	0.031959	0.999852
Osi9	1.50031	1.08249	4.59255	0.0321112	0.999852
CG31817	-1.22175	1.93161	4.55776	0.0327699	0.999852
CR43973	-1.09694	0.222439	4.54032	0.0331054	0.999852
Obp56a	1.53019	3.66016	4.49684	0.0339576	0.999852
Lkr	-0.743235	2.26715	4.49617	0.0339709	0.999852
timeout	-0.957847	1.26772	4.49602	0.0339739	0.999852
hng3	-0.648386	3.37964	4.48814	0.0341308	0.999852
Scp1	1.413	5.11433	4.47297	0.0344352	0.999852
CG11529	-1.23016	1.57945	4.44005	0.0351052	0.999852
CG31097	-1.1219	0.0983936	4.41622	0.0355989	0.999852
Cyp4d1	-1.28387	4.01073	4.39293	0.0360883	0.999852
Lsp1beta	4.34762	3.31911	4.39089	0.0361314	0.999852
mt:ND6	-1.16369	2.67719	4.38397	0.0362783	0.999852
Sherpa	-0.506203	7.92209	4.38261	0.0363074	0.999852
CR45045	3.86637	1.62126	4.36123	0.0367657	0.999852
CG43402	1.06346	4.70791	4.35891	0.0368158	0.999852
pie	0.918766	0.639111	4.35755	0.0368453	0.999852
ste14	-0.996432	0.819838	4.31926	0.0376833	0.999852
CG13895	-0.611927	3.63356	4.31833	0.037704	0.999852
CG14512	-0.752538	1.39488	4.30356	0.0380326	0.999852
GNBP-like3	1.90158	4.83208	4.30104	0.0380891	0.999852
CG13331	-0.987188	0.270097	4.29401	0.0382469	0.999852
CG30466	-0.760004	2.11012	4.26492	0.0389072	0.999852
Treh	0.573086	8.89663	4.22062	0.0399356	0.999852
CG4729	0.584987	6.82018	4.21358	0.0401017	0.999852
Ir40a	0.897467	0.659733	4.16098	0.0413655	0.999852
CG6891	1.32785	2.65347	4.14688	0.0417113	0.999852
Leash	-0.583269	3.87587	4.13932	0.041898	0.999852
Gr64f	0.806243	1.23606	4.12116	0.04235	0.999852
CG30083	-1.81424	1.40475	4.10936	0.0426464	0.999852
Gpdh	0.665099	9.50587	4.0904	0.0431275	0.999852
CG5909	-0.571724	4.3616	4.07922	0.0434137	0.999852
CG10559	-0.701756	2.34211	4.07517	0.0435179	0.999852
CG30108	0.814598	0.902293	4.07187	0.0436029	0.999852
CG12118	0.674674	4.09494	4.06288	0.0438356	0.999852
CG13658	-0.871449	1.83778	4.05452	0.0440531	0.999852
CG13054	-1.04326	0.317061	4.03514	0.044562	0.999852
CG11852	-0.626636	2.74651	4.01751	0.04503	0.999852
bmm	-0.691288	5.68314	4.01233	0.0451686	0.999852
Obp19c	-0.866557	2.29619	4.00474	0.0453725	0.999852
AOX4	-0.69894	3.61821	3.97674	0.0461329	0.999852
CG33958	-1.07845	1.51085	3.97368	0.0462167	0.999852
CG9134	0.879002	3.32898	3.9584	0.046638	0.999852
CG7730	1.57106	1.49744	3.95693	0.0466788	0.999852
cry	0.574084	8.23361	3.94667	0.0469641	0.999852
CR44754	1.01422	1.80567	3.93367	0.0473285	0.999852
CG8066	-0.559348	4.04368	3.93363	0.0473296	0.999852
Act88F	1.82901	4.20938	3.91089	0.0479741	0.999852
CG14933	0.73828	1.74917	3.90347	0.0481864	0.999852
CG43110	0.81433	3.13906	3.89072	0.0485536	0.999852
CR44506	0.89885	1.14081	3.8875	0.0486468	0.999852
CG15097	-0.603374	4.49014	3.87257	0.0490814	0.999852
CR46003	-0.922226	0.928873	3.86937	0.0491749	0.999852
CR44348	-1.17812	0.2598	3.86367	0.0493423	0.999852
CG14246	1.24132	1.16804	3.85933	0.0494701	0.999852
Gdap1	-0.962837	2.6168	3.85847	0.0494953	0.999852
CR43259	-0.635817	2.13388	3.83571	0.0501719	0.999852
CG14855	-0.931338	2.14427	3.81695	0.0507367	0.999852
crim	0.548713	4.19987	3.80807	0.0510062	0.999852
Caf1-180	0.734058	2.12958	3.80579	0.0510757	0.999852
Elba2	-0.844826	1.51175	3.79592	0.0513776	0.999852
Gclm	0.51312	6.23946	3.79164	0.0515091	0.999852
GstE3	-0.74629	5.37576	3.78717	0.0516469	0.999852
Cyp9f3Psi	-0.569705	3.44644	3.77729	0.0519526	0.999852
CG32855	0.829169	3.00323	3.7772	0.0519554	0.999852
CG7131	-1.03707	0.160864	3.77388	0.0520586	0.999852
Ercc1	0.830471	0.896451	3.77137	0.0521368	0.999852
lectin-46Ca	-0.708626	2.58794	3.75741	0.0525738	0.999852
NetA	0.676211	2.9124	3.75519	0.0526439	0.999852
Smyd4-1	-0.618615	3.11585	3.73911	0.0531529	0.999852
CG8219	-1.33461	0.27361	3.73225	0.0533715	0.999852
AttC	3.30484	5.84236	3.69814	0.0544731	0.999852
CG15879	0.837898	1.19786	3.66983	0.0554058	0.999852
Cyp9h1	0.679858	3.67047	3.66554	0.0555488	0.999852
Spn42Db	-1.33138	0.949425	3.66132	0.0556894	0.999852
Pex3	0.485888	5.01725	3.64538	0.056225	0.999852
CG11453	0.854899	0.552231	3.6419	0.0563426	0.999852
Notum	-0.632061	2.54206	3.61562	0.0572392	0.999852
s-cup	0.558494	3.91319	3.61122	0.0573909	0.999852
Prat2	0.617009	7.72226	3.58873	0.0581729	0.999852
Dnah3	-0.961513	0.911322	3.58126	0.058435	0.999852
Cyp4aa1	-0.72569	4.52448	3.57261	0.0587399	0.999852
Mco1	1.08094	3.62176	3.56977	0.0588404	0.999852
Rh2	-0.507386	8.08405	3.56934	0.0588556	0.999852
CG31157	2.29589	0.683745	3.56674	0.0589481	0.999852
CG31036	-0.711556	4.52155	3.56669	0.0589497	0.999852
Myo81F	1.22617	0.733948	3.56174	0.0591256	0.999852
CR43170	-0.880939	0.202705	3.55728	0.0592848	0.999852
Art2	-1.26694	0.793604	3.52664	0.0603901	0.999852
CG14182	-0.535192	3.01336	3.52354	0.060503	0.999852
sim	-0.631564	2.05727	3.49756	0.0614593	0.999852
CG30285	0.660207	5.27632	3.48842	0.0617994	0.999852
CG42562	-0.667356	1.46079	3.48724	0.0618437	0.999852
ninaB	-0.569745	6.65767	3.4768	0.0622352	0.999852
CG33506	0.523563	3.90194	3.47046	0.0624739	0.999852
fd59A	-0.596597	3.23068	3.46413	0.0627136	0.999852
RhoGAP54D	0.908044	0.422974	3.45695	0.0629864	0.999852
Fit2	0.546216	3.56205	3.44889	0.0632941	0.999852
CG17193	-0.711671	4.31155	3.44139	0.0635822	0.999852
cbx	0.476339	4.07151	3.43043	0.0640055	0.999852
CG6574	-0.484819	4.34832	3.41695	0.0645301	0.999852
CG40485	0.643337	7.53444	3.41353	0.064664	0.999852
CheA87a	-1.49496	1.53288	3.35665	0.066934	0.999852
CG10175	0.595135	5.20304	3.35209	0.0671198	0.999852
Uhg5	-0.674699	4.03578	3.34622	0.0673593	0.999852
CG5379	0.799397	0.994885	3.31484	0.068657	0.999852
Keap1	-0.568965	4.22837	3.2883	0.0697751	0.999852
TyrRII	-0.786917	1.86833	3.28643	0.0698547	0.999852
GstE8	-1.02516	2.33196	3.28519	0.0699076	0.999852
Mst36Fa	0.919769	0.293204	3.27964	0.0701443	0.999852
Obp8a	0.880772	4.32224	3.27688	0.0702626	0.999852
Corp	0.713802	1.72599	3.27625	0.0702892	0.999852
Zip71B	-0.550704	4.07494	3.27491	0.0703467	0.999852
CG15247	0.49834	4.30999	3.27445	0.0703667	0.999852
CG9743	-0.475773	5.8465	3.2728	0.0704374	0.999852
CR43199	-0.912978	1.32876	3.27083	0.0705218	0.999852
Spn42Dd	0.980554	4.78592	3.26111	0.0709409	0.999852
AnxB11	-0.451146	5.94237	3.26072	0.0709579	0.999852
GstD9	-0.956852	5.512	3.23427	0.0721124	0.999852
CG16965	1.5759	1.60031	3.22998	0.0723014	0.999852
CG31897	-0.863976	0.298303	3.21404	0.0730092	0.999852
CG5144	0.784102	0.641064	3.21135	0.0731291	0.999852
mus304	0.665915	1.61674	3.20562	0.0733858	0.999852
Lap1	-0.465198	4.90106	3.20465	0.073429	0.999852
CG42237	0.760877	1.75003	3.20186	0.0735545	0.999852
Mtk	2.24745	5.66062	3.20058	0.0736121	0.999852
CG16926	1.21331	5.33682	3.19137	0.0740281	0.999852
CG8713	0.890327	3.18848	3.19039	0.0740724	0.999852
CG3160	0.45633	4.70568	3.18793	0.0741837	0.999852
CG15394	-0.706329	2.46908	3.18082	0.0745071	0.999852
Tlk	-0.542373	6.68684	3.17356	0.0748393	0.999852
CG9509	-0.961081	0.209032	3.16633	0.075171	0.999852
CR44366	-0.768947	1.65924	3.16242	0.0753514	0.999852
MRE23	-0.671513	2.39813	3.16063	0.0754339	0.999852
CG31176	0.512065	3.72398	3.1579	0.0755605	0.999852
Mgstl	0.733567	4.98266	3.14598	0.0761143	0.999852
CG13502	-0.858242	0.577492	3.14279	0.076263	0.999852
rod	-0.61794	2.37901	3.13786	0.0764942	0.999852
CG4788	-0.671208	1.92092	3.13715	0.0765274	0.999852
PGRP-SC2	5.07155	1.45916	3.12747	0.076983	0.999852
Acyp2	0.490486	3.80824	3.12659	0.0770249	0.999852
CG11029	2.60016	1.27193	3.12486	0.0771063	0.999852
Cyp4p3	-0.595823	2.44805	3.11149	0.0777418	0.999852
CG11317	-0.581472	5.05578	3.10839	0.07789	0.999852
Gbs-76A	0.424813	7.25379	3.10535	0.0780353	0.999852
CG43386	-1.00762	0.776611	3.10486	0.078059	0.999852
DJ-1alpha	0.867167	0.159143	3.10463	0.0780701	0.999852
ppk22	0.9425	0.778603	3.10301	0.0781475	0.999852
CG8419	0.99643	3.7004	3.09797	0.0783902	0.999852
CG8778	0.553995	3.82854	3.08621	0.0789585	0.999852
Tsp42Er	1.73272	0.435356	3.08599	0.0789693	0.999852
rpr	-0.979458	0.444442	3.07632	0.0794402	0.999852
SWIP	0.526004	3.77571	3.06683	0.079905	0.999852
CG4546	-0.719403	1.09631	3.06664	0.0799145	0.999852
E(spl)m2-BFM	0.719356	1.07233	3.06122	0.0801816	0.999852
CG34293	-0.55197	2.84096	3.05747	0.0803669	0.999852
CG10505	-1.23108	0.408984	3.05553	0.0804628	0.999852
htt	0.435912	6.67703	3.05294	0.080591	0.999852
CG30428	-0.700108	3.27436	3.05266	0.080605	0.999852
CG18278	0.779725	0.306171	3.0501	0.0807324	0.999852
CG13924	-0.942066	0.381222	3.05002	0.0807363	0.999852
CG4733	0.426975	5.2125	3.04504	0.0809842	0.999852
CG6602	-0.989933	0.730584	3.045	0.080986	0.999852
CG14329	-0.751524	2.96067	3.04297	0.0810874	0.999852
CG9394	0.611261	8.05187	3.02985	0.0817456	0.999852
CR44807	-0.935619	0.0525438	3.01708	0.0823917	0.999852
CG30033	-0.536975	4.99614	3.00856	0.0828258	0.999852
CG17359	0.626881	1.69302	3.00078	0.0832247	0.999852
pncr009:3L	0.497404	3.25104	2.99805	0.0833647	0.999852
Antp	-0.712194	1.46768	2.99369	0.0835895	0.999852
CG15535	0.654629	2.95763	2.98668	0.0839523	0.999852
dmrt99B	-0.609555	1.69497	2.98508	0.0840349	0.999852
Cyp6t3	-0.549683	4.76564	2.97834	0.0843859	0.999852
CG17834	-0.475389	4.0731	2.9657	0.0850478	0.999852
CG32523	0.763609	7.33253	2.95975	0.0853611	0.999852
Act79B	0.921368	6.42295	2.95372	0.08568	0.999852
CR46064	-0.521073	2.80133	2.94517	0.0861345	0.999852
CG45078	0.580226	4.12114	2.94249	0.0862778	0.999852
CG7845	-0.500063	3.63845	2.94032	0.0863935	0.999852
CG9686	-0.52352	7.26804	2.93888	0.0864706	0.999852
hui	-0.511098	5.79686	2.93793	0.0865217	0.999852
PHGPx	-0.473465	7.15753	2.92877	0.0870137	0.999852
CG42329	-0.973436	5.59571	2.92651	0.0871358	0.999852
CG34446	-0.850553	0.146122	2.92419	0.0872611	0.999852
CG13377	0.717167	1.38324	2.90466	0.0883239	0.999852
sPLA2	0.701369	4.75022	2.90185	0.0884777	0.999852
CG7110	-0.524835	4.65961	2.8987	0.0886513	0.999852
MtnA	-0.635695	8.60796	2.89791	0.0886942	0.999852
CG7970	0.602659	5.35786	2.8773	0.0898363	0.999852
Alg-2	0.652468	4.69053	2.87536	0.0899447	0.999852
CG6484	-0.73984	2.27447	2.875	0.089965	0.999852
CG6310	-0.5898	2.5762	2.86287	0.0906455	0.999852
CG18858	0.522418	2.9868	2.86245	0.0906691	0.999852
CG42370	1.11122	4.23506	2.85708	0.0909724	0.999852
IP3K2	-0.453381	6.41699	2.8553	0.0910735	0.999852
p115	0.417682	4.7066	2.8519	0.0912663	0.999852
CG31826	-0.634027	2.09254	2.84825	0.0914736	0.999852
CG45782	-0.436322	6.83041	2.84382	0.0917256	0.999852
CG10359	0.784681	3.294	2.84275	0.0917871	0.999852
CG8353	0.637833	2.45998	2.83985	0.0919525	0.999852
CG18011	-0.546717	3.19318	2.83757	0.0920835	0.999852
CG13793	-0.75296	2.35996	2.81635	0.0933085	0.999852
CG7194	0.792802	1.01772	2.81504	0.0933846	0.999852
bru-2	-0.414195	5.3312	2.81354	0.0934721	0.999852
CG3448	0.661498	1.21212	2.80929	0.0937199	0.999852
Ets21C	-0.746652	1.05887	2.80635	0.0938918	0.999852
pog	-0.573503	5.85533	2.8001	0.0942582	0.999852
CG4259	0.882421	4.99296	2.79522	0.094546	0.999852
CG6693	0.443942	4.28959	2.79	0.0948544	0.999852
CG4525	0.654629	1.61308	2.78844	0.0949466	0.999852
CG3191	-0.45339	4.3386	2.76662	0.096249	0.999852
CG43448	-0.535076	3.06043	2.76631	0.096268	0.999852
mRpL11	-0.539652	2.81272	2.76591	0.0962917	0.999852
CG4872	0.506486	3.65375	2.75249	0.0971028	0.999852
Gcn2	-0.422776	5.28635	2.74784	0.097386	0.999852
CG16989	0.466572	5.41077	2.74511	0.0975524	0.999852
sn	-0.441552	7.2273	2.74443	0.097594	0.999852
CG14636	-0.780253	1.6865	2.74008	0.0978596	0.999852
CG4783	3.50022	3.3181	2.72681	0.0986765	0.999852
Iris	-0.810668	6.80314	2.71757	0.0992492	0.999852
CG12206	1.40805	0.851361	2.71148	0.0996283	0.999852
arg	0.954176	1.20709	2.70939	0.0997593	0.999852
GstO1	-0.633334	2.80696	2.70668	0.0999288	0.999852
TAF1C-like	0.462585	3.54858	2.70348	0.10013	0.999852
Or47b	-0.860376	0.605709	2.70044	0.10032	0.999852
CG32425	0.487114	7.32108	2.69445	0.100698	0.999852
ppk23	0.709602	0.6208	2.68617	0.101223	0.999852
Clp	0.56206	1.81705	2.68273	0.101442	0.999852
l(3)02640	-0.434105	6.39386	2.67958	0.101642	0.999852
CG13067	-0.765453	4.37464	2.67456	0.101963	0.999852
NPF	-0.582394	3.99556	2.67438	0.101975	0.999852
Mct1	0.432207	4.66483	2.67108	0.102186	0.999852
CG9249	0.485583	3.03157	2.67009	0.10225	0.999852
CG16719	-1.02654	0.0919696	2.66603	0.102511	0.999852
CG15412	0.601694	4.57564	2.665	0.102578	0.999852
Hsc20	-0.603225	2.3793	2.66333	0.102686	0.999852
Git	0.405625	4.56446	2.66095	0.102839	0.999852
CG15695	-0.465155	4.88721	2.66073	0.102853	0.999852
CG2807	0.491106	5.42647	2.6548	0.103238	0.999852
CG2469	-0.390925	6.7382	2.65417	0.103278	0.999852
Frq1	0.55617	6.94392	2.64957	0.103578	0.999852
CG6290	-0.567286	4.1002	2.64851	0.103647	0.999852
CG13659	-0.619881	1.84993	2.64811	0.103673	0.999852
CG4730	0.664345	1.06636	2.64348	0.103975	0.999852
CG8097	-0.633654	1.48501	2.64063	0.104162	0.999852
CG15870	-0.843592	0.229213	2.63817	0.104324	0.999852
nod	-0.639081	2.14482	2.63794	0.104339	0.999852
Cyp28d2	-0.611468	1.56822	2.62807	0.104989	0.999852
Ir75a	-0.735996	1.73062	2.62772	0.105013	0.999852
CG5245	0.826901	0.0876105	2.62656	0.105089	0.999852
par-6	-0.405656	6.28516	2.62297	0.105327	0.999852
CG42671	-0.386696	7.49855	2.62094	0.105462	0.999852
mh	0.927552	0.393647	2.61847	0.105626	0.999852
CG14304	1.44804	1.20139	2.61194	0.106062	0.999852
Ada	-0.741981	0.995129	2.61093	0.106129	0.999852
CG13012	-0.557168	3.65859	2.60559	0.106487	0.999852
Haspin	-0.508282	4.2112	2.6047	0.106548	0.999852
Ir64a	-0.651791	1.33794	2.60287	0.10667	0.999852
inaF-A	-0.690099	0.7592	2.60099	0.106797	0.999852
wus	0.723573	0.644153	2.59939	0.106905	0.999852
CG3038	0.644742	1.6822	2.59755	0.107029	0.999852
CG5126	-0.58081	3.96971	2.58976	0.107557	0.999852
Ugt35b	-0.54146	8.37872	2.58573	0.107831	0.999852
mfas	0.473122	8.38197	2.58259	0.108045	0.999852
Fbw5	0.507659	3.78983	2.58133	0.108131	0.999852
AttA	2.29503	5.38039	2.57441	0.108605	0.999852
CG14777	-0.417819	5.47346	2.57239	0.108744	0.999852
CG15739	0.525473	5.50936	2.56489	0.10926	0.999852
Mppe	-0.405913	7.79211	2.56121	0.109515	0.999852
CG15661	0.475783	5.73872	2.56051	0.109563	0.999852
CG30493	0.410108	4.24156	2.55947	0.109635	0.999852
dbe	-0.496925	3.47555	2.55895	0.109671	0.999852
scpr-C	1.05307	0.266457	2.55602	0.109875	0.999852
CG8326	0.484793	2.72895	2.55241	0.110126	0.999852
Zip89B	0.722301	3.84442	2.54548	0.11061	0.999852
CG1113	0.774058	0.322276	2.54169	0.110876	0.999852
CG10731	0.489886	3.12351	2.53895	0.111069	0.999852
CG4335	0.763767	4.59147	2.53255	0.11152	0.999852
out	-0.446406	5.24802	2.52819	0.111829	0.999852
RIOK1	-0.461254	3.3764	2.52266	0.112221	0.999852
CG30008	0.962163	0.153516	2.52208	0.112263	0.999852
PCNA	0.900872	0.982868	2.51169	0.113004	0.999852
CG1698	0.613703	2.76809	2.51155	0.113015	0.999852
Rcd7	-0.708328	0.966298	2.50857	0.113229	0.999852
sprt	-0.437931	5.66838	2.49087	0.114508	0.999852
CG14215	0.529544	4.83477	2.48803	0.114715	0.999852
neur	-0.454285	3.13659	2.48664	0.114817	0.999852
CG32165	0.587226	2.05081	2.48652	0.114826	0.999852
yellow-e	0.760574	3.82202	2.47759	0.115479	0.999852
MFS9	-0.398409	6.10973	2.47678	0.115539	0.999852
CG32536	-0.754038	1.21382	2.46867	0.116136	0.999852
CG45676	-0.738064	0.230422	2.4566	0.117032	0.999852
Tret1-2	0.657406	3.06361	2.45358	0.117257	0.999852
CG32544	-0.398723	4.90833	2.45078	0.117467	0.999852
Invadolysin	0.438816	7.73479	2.4502	0.11751	0.999852
CG9676	0.75329	9.61608	2.44954	0.117559	0.999852
Cyp301a1	-0.699164	1.68122	2.43848	0.118391	0.999852
CG10208	-0.714631	4.304	2.43753	0.118463	0.999852
CG9505	0.53099	5.71404	2.43663	0.11853	0.999852
nxf2	0.827392	0.581997	2.43634	0.118552	0.999852
CG43134	4.2847	1.66472	2.43475	0.118673	0.999852
CG42588	-0.391339	4.51949	2.43245	0.118847	0.999852
CG15528	0.592824	2.32733	2.43126	0.118937	0.999852
CG42561	0.619587	1.52282	2.42531	0.11939	0.999852
Tgt	-0.493509	2.83848	2.42025	0.119776	0.999852
Tsp42Ek	0.55751	3.93139	2.40451	0.120986	0.999852
mthl3	-0.752554	1.56314	2.39521	0.121707	0.999852
CG2124	0.535501	1.85808	2.39179	0.121974	0.999852
CG32191	0.66145	4.62927	2.38884	0.122204	0.999852
Jheh1	-0.644087	6.64732	2.38747	0.122311	0.999852
Ctf4	0.681394	1.24937	2.38726	0.122328	0.999852
CalpC	0.421954	3.91862	2.38602	0.122425	0.999852
Cpr11B	1.35346	3.72215	2.3819	0.122748	0.999852
AGBE	0.463019	6.99922	2.37348	0.123412	0.999852
CG4592	-0.516648	3.24626	2.37138	0.123578	0.999852
CG5039	-0.724631	0.542126	2.37	0.123687	0.999852
spt4	0.515421	2.30617	2.36875	0.123786	0.999852
CG14692	-0.491308	4.15495	2.36136	0.124374	0.999852
CG14109	0.55485	5.42295	2.36049	0.124443	0.999852
TwdlT	-0.621483	3.75951	2.35612	0.124792	0.999852
Ssk	-1.13586	4.27688	2.35181	0.125138	0.999852
CG10710	0.595118	1.88102	2.34904	0.125361	0.999852
Cyp6g2	-0.459639	6.91095	2.34892	0.12537	0.999852
U26	-0.459113	3.53881	2.34045	0.126053	0.999852
nord	-0.534422	3.28536	2.33603	0.126411	0.999852
MESR3	-0.3924	5.66834	2.3263	0.127204	0.999852
clumsy	0.421719	3.57217	2.32576	0.127248	0.999852
Whamy	-0.572252	1.57436	2.32186	0.127567	0.999852
Taf7	0.464724	2.72276	2.32075	0.127659	0.999852
CR43724	-1.16823	0.905683	2.31092	0.128468	0.999852
e(r)	-0.366993	5.51501	2.30923	0.128608	0.999852
dpa	0.506565	2.34699	2.30863	0.128657	0.999852
Cyp12a4	-0.713792	7.04999	2.30758	0.128744	0.999852
Zasp66	0.613743	8.55524	2.3031	0.129116	0.999852
CG30053	-0.790341	0.154693	2.29789	0.12955	0.999852
mthl4	-0.888916	0.456817	2.29701	0.129624	0.999852
CG12014	-0.489979	2.90446	2.29277	0.129978	0.999852
Npc2h	-0.889694	6.57561	2.29058	0.130161	0.999852
betaggt-I	0.396721	4.68103	2.28842	0.130343	0.999852
mRpS29	0.383506	4.51083	2.28813	0.130367	0.999852
Rhp	-0.400335	3.93716	2.28291	0.130806	0.999852
CG4098	-0.499205	2.97149	2.28048	0.131012	0.999852
dpr21	0.4786	5.13873	2.27714	0.131294	0.999852
CG32202	0.502989	1.99691	2.27693	0.131312	0.999852
Pino	0.398909	8.19384	2.27685	0.131319	0.999852
let-7-C	-0.661755	0.490709	2.27499	0.131476	0.999852
CG17167	-0.472017	3.33519	2.27354	0.131599	0.999852
Cyp4ac2	-1.04648	4.55927	2.27143	0.131778	0.999852
CG31664	-1.80483	3.56874	2.2655	0.132283	0.999852
GstE7	-0.727721	3.35949	2.26492	0.132333	0.999852
CR32553	-0.978773	1.32616	2.26397	0.132415	0.999852
Odc2	-0.568132	2.32906	2.26125	0.132647	0.999852
Ppcs	-0.379072	6.1495	2.25898	0.132841	0.999852
CG4302	0.557659	6.00966	2.25686	0.133024	0.999852
Ect3	-0.516963	6.27226	2.25414	0.133257	0.999852
CG32581	-0.849667	5.87977	2.25262	0.133389	0.999852
CG4004	-0.414427	3.60057	2.25156	0.13348	0.999852
CG18599	-0.836335	0.455675	2.25078	0.133547	0.999852
CG3337	-0.432193	3.58426	2.24868	0.133728	0.999852
CG9121	0.534518	3.61721	2.24013	0.13447	0.999852
mRpL35	0.383724	3.81007	2.238	0.134655	0.999852
Kah	0.459372	3.87494	2.23294	0.135097	0.999852
GstE2	-0.496872	4.93063	2.22699	0.135618	0.999852
Cpr47Ee	0.524377	6.44018	2.2222	0.136039	0.999852
Nup75	0.473706	3.29888	2.22157	0.136095	0.999852
CG8401	0.574671	3.0435	2.22062	0.136178	0.999852
GalT1	0.392129	4.34341	2.21848	0.136367	0.999852
CG10226	-0.387559	6.78537	2.21524	0.136653	0.999852
CG9265	-0.421151	4.50779	2.2127	0.136879	0.999852
CG31674	-0.533725	1.66211	2.21212	0.13693	0.999852
CG43788	-0.730285	0.213302	2.20735	0.137355	0.999852
CG13833	0.491076	6.72736	2.2055	0.137519	0.999852
CG11407	-0.516109	6.35406	2.20423	0.137632	0.999852
Mis12	-0.589179	2.87383	2.20142	0.137883	0.999852
Pde11	-0.348962	7.10944	2.20113	0.13791	0.999852
CR32207	0.64368	1.93617	2.19343	0.138601	0.999852
CG6685	0.503854	1.99818	2.18958	0.138947	0.999852
CG31627	-0.781933	0.242266	2.18823	0.139069	0.999852
Alp4	0.504392	6.15916	2.18575	0.139294	0.999852
CG14044	-0.639165	1.2439	2.18425	0.139429	0.999852
Cpr51A	-0.59945	2.91891	2.18147	0.139681	0.999852
CG31288	-0.592331	3.03437	2.18043	0.139775	0.999852
DAT	0.403802	3.71264	2.1788	0.139923	0.999852
CG9609	0.422594	3.94967	2.17246	0.140501	0.999852
RhoGAP15B	-0.399093	5.52395	2.17152	0.140587	0.999852
wrapper	0.399735	5.31051	2.16654	0.141043	0.999852
GlcT-1	0.460203	5.39674	2.15459	0.142145	0.999852
DptB	2.0407	5.5408	2.1537	0.142227	0.999852
GCS2alpha	0.363771	8.44904	2.15215	0.14237	0.999852
Oga	0.432895	3.00554	2.15173	0.142409	0.999852
CG13562	0.79942	0.732521	2.15001	0.142569	0.999852
CG3714	-0.356966	6.66348	2.14655	0.14289	0.999852
Alas	0.399571	6.83596	2.14291	0.14323	0.999852
Act42A	0.407677	5.13848	2.13521	0.143951	0.999852
CG14117	0.530426	1.93763	2.13199	0.144253	0.999852
CG6951	0.559407	1.4366	2.13142	0.144307	0.999852
CG5639	0.455259	3.96408	2.13113	0.144335	0.999852
CR46268	-0.656683	1.11957	2.11939	0.145444	0.999852
Dic61B	0.713343	0.194626	2.11855	0.145524	0.999852
CG32641	0.516893	1.92718	2.10822	0.14651	0.999852
l(2)10685	0.444602	2.43176	2.10745	0.146584	0.999852
CG5267	-0.686783	1.01458	2.10739	0.146589	0.999852
Arr1	-0.391998	12.8575	2.10504	0.146815	0.999852
Ent1	0.61044	2.88172	2.10442	0.146874	0.999852
CG11892	-0.586208	3.45418	2.10394	0.14692	0.999852
CG34220	3.68522	9.81092	2.10373	0.14694	0.999852
CG15554	0.867589	0.212059	2.1022	0.147087	0.999852
l(3)72Dr	-0.853849	1.52224	2.10002	0.147297	0.999852
lds	0.473068	2.38366	2.09544	0.14774	0.999852
CG13077	-0.486835	5.64778	2.09461	0.147819	0.999852
CG6401	0.533249	2.12364	2.09422	0.147857	0.999852
chas	0.371099	6.66139	2.09241	0.148033	0.999852
CG10194	0.400859	3.49659	2.09023	0.148244	0.999852
Mec2	-0.662523	3.22628	2.08546	0.148708	0.999852
CG7101	-0.510456	2.12123	2.08125	0.149118	0.999852
CG31053	-0.646607	0.946604	2.08112	0.149131	0.999852
CCHa2	0.7112	5.47051	2.07732	0.149503	0.999852
su(r)	-0.39363	6.38482	2.07428	0.1498	0.999852
Spc105R	0.620977	0.741892	2.07008	0.150213	0.999852
msd5	0.652662	0.731686	2.06973	0.150248	0.999852
dgt6	-0.521781	2.08	2.06971	0.15025	0.999852
Tret1-1	-0.424353	8.30469	2.06832	0.150387	0.999852
mbt	-0.357464	5.60184	2.06534	0.150681	0.999852
CG6830	-0.51403	4.73391	2.0641	0.150804	0.999852
CG33296	-0.393965	4.71874	2.06361	0.150853	0.999852
Wnt10	0.591309	0.839057	2.05834	0.151375	0.999852
CG15014	-0.42623	3.06204	2.0521	0.151996	0.999852
Ir75b	-0.74057	0.886994	2.05134	0.152073	0.999852
CG6171	-0.415872	3.35948	2.04945	0.152261	0.999852
Adh	-0.54145	2.48409	2.04589	0.152618	0.999852
Cyp9b2	-0.641461	6.85085	2.04491	0.152716	0.999852
CG8519	0.638618	1.67977	2.04466	0.152741	0.999852
CG9951	-0.408039	4.00281	2.04226	0.152982	0.999852
Tsf3	0.466715	4.25362	2.04065	0.153144	0.999852
dpr15	0.529022	4.40761	2.03647	0.153566	0.999852
AttB	2.11812	4.28523	2.03459	0.153756	0.999852
resilin	-0.992298	0.34106	2.0302	0.1542	0.999852
Vha36-3	0.464489	3.81253	2.02754	0.15447	0.999852
xmas-1	-0.616791	1.03233	2.02033	0.155205	0.999852
CG7616	0.406066	3.26419	2.0166	0.155587	0.999852
CG42668	-0.348736	7.22609	2.01609	0.155639	0.999852
slp1	-0.396004	3.51762	2.01417	0.155837	0.999852
Ak6	0.514295	1.83189	2.01271	0.155987	0.999852
CG34454	0.75049	3.25993	2.01221	0.156037	0.999852
cep290	0.638917	1.65086	2.01189	0.156071	0.999852
amn	0.633731	0.308842	2.01179	0.156082	0.999852
l(3)72Dp	0.509799	4.50577	2.01137	0.156125	0.999852
subdued	-0.535221	5.61991	2.01074	0.156189	0.999852
Mf	0.465167	10.1152	2.00733	0.156541	0.999852
UGP	0.493985	8.41131	2.00576	0.156703	0.999852
CG42246	-0.59286	2.68034	1.99982	0.157318	0.999852
Hex-C	0.539016	6.17759	1.98684	0.158672	0.999852
CG7442	-0.462609	4.32298	1.98574	0.158787	0.999852
Cht5	0.611246	2.29193	1.98534	0.158829	0.999852
Tsp42En	0.48142	3.37395	1.98213	0.159166	0.999852
CG13016	-0.43329	2.69597	1.97766	0.159637	0.999852
CR45267	-0.714123	1.74873	1.97303	0.160126	0.999852
GlyP	0.511799	9.89382	1.97165	0.160272	0.999852
E23	-0.397737	4.03243	1.96916	0.160538	0.999852
Cpr72Ec	-1.04322	7.84347	1.96341	0.161149	0.999852
Prosap	-0.336084	7.31219	1.9631	0.161182	0.999852
GstE5	-0.575411	3.25824	1.96243	0.161254	0.999852
CG1785	0.459334	4.12231	1.96172	0.16133	0.999852
CG9297	0.705143	9.7538	1.96073	0.161436	0.999852
CG16799	-0.502459	4.32021	1.95735	0.161797	0.999852
CG32040	0.634356	1.30603	1.95434	0.16212	0.999852
CG15704	-0.496605	2.05684	1.95388	0.16217	0.999852
Dtg	-0.624477	3.75166	1.95347	0.162214	0.999852
CG31183	0.440438	5.06135	1.95312	0.162251	0.999852
tn	0.492844	7.84458	1.95235	0.162334	0.999852
CG33784	-0.61521	1.1966	1.94984	0.162604	0.999852
CG42319	0.469773	7.23545	1.94881	0.162715	0.999852
CG2846	-0.365569	5.72543	1.94616	0.163002	0.999852
Gs2	-0.439521	10.645	1.94024	0.163643	0.999852
frtz	-0.386001	4.38399	1.93424	0.164296	0.999852
CG31324	-0.452037	5.52652	1.93417	0.164303	0.999852
vfl	-0.52915	3.02166	1.93146	0.164598	0.999852
Cubn	0.545945	4.91163	1.93085	0.164666	0.999852
CG32537	-0.44717	3.14933	1.92524	0.16528	0.999852
Ms	-0.448466	6.77309	1.92449	0.165363	0.999852
CG9090	0.768243	8.91061	1.92413	0.165402	0.999852
CG31436	0.565972	4.43553	1.92313	0.165512	0.999852
Nc73EF	0.317238	10.0867	1.92178	0.165661	0.999852
CG17568	0.404776	3.12445	1.91633	0.166262	0.999852
CG1561	-0.470512	9.46021	1.91257	0.166678	0.999852
CG9689	-0.417904	5.53965	1.91222	0.166717	0.999852
pigs	-0.398553	7.76711	1.91137	0.166811	0.999852
Irp-1B	-0.372943	7.28425	1.90946	0.167024	0.999852
CG31189	-0.461982	3.34571	1.90845	0.167136	0.999852
Sdhaf3	0.472885	2.54959	1.90644	0.167359	0.999852
CG30157	-0.615428	0.555003	1.90477	0.167545	0.999852
CG6912	1.2712	4.2309	1.90166	0.167893	0.999852
RfC38	-0.535542	1.37871	1.89815	0.168285	0.999852
FANCI	-0.8104	0.794777	1.89643	0.168478	0.999852
CG3568	0.457094	2.47501	1.89598	0.168529	0.999852
CG15201	-0.400877	7.77216	1.89586	0.168543	0.999852
yip7	-3.59407	4.21933	1.88596	0.169659	0.999852
CG13437	-0.542482	1.35744	1.88536	0.169726	0.999852
CG14971	0.358956	4.62915	1.88517	0.169748	0.999852
CG6733	-1.58889	1.69606	1.88341	0.169947	0.999852
CG33054	-0.40414	2.92268	1.8816	0.170152	0.999852
CG11123	0.436022	3.86327	1.878	0.170562	0.999852
exu	0.754715	0.674696	1.87659	0.170723	0.999852
CR44429	-0.582744	0.676635	1.87564	0.170831	0.999852
CR46194	-0.417581	3.45832	1.87354	0.17107	0.999852
Exo70	0.358952	3.70207	1.87267	0.171169	0.999852
CG32150	-0.474293	2.08421	1.8712	0.171337	0.999852
CG15544	0.612168	3.12526	1.86897	0.171593	0.999852
Obp56d	0.400067	10.1446	1.86894	0.171597	0.999852
mip40	-0.425842	3.16605	1.86709	0.171808	0.999852
pncr016:2R	0.624272	2.79557	1.86623	0.171908	0.999852
CG8297	-0.348374	4.13969	1.86292	0.172288	0.999852
ft	0.72529	3.20875	1.8626	0.172325	0.999852
Cpr50Ca	1.34992	1.42575	1.85619	0.173066	0.999852
CG5177	0.457084	5.88096	1.85445	0.173266	0.999852
mthl8	0.541051	4.50859	1.85271	0.173468	0.999852
eIF2D	-0.378642	4.52388	1.8525	0.173493	0.999852
CG13315	-0.448256	8.40083	1.85237	0.173508	0.999852
CG5080	-0.453192	7.05822	1.85027	0.173752	0.999852
MsR2	0.49756	2.59565	1.84766	0.174056	0.999852
CG2767	-0.353192	7.12392	1.84306	0.174593	0.999852
Obp83b	-0.478733	7.51799	1.84155	0.174769	0.999852
Cpr64Ac	-1.0702	1.43013	1.84121	0.174809	0.999852
spin	0.37903	7.39873	1.84065	0.174875	0.999852
GstD1	-0.511897	8.30045	1.83475	0.175568	0.999852
Surf1	0.410115	3.35167	1.83422	0.17563	0.999852
FASN2	-0.62759	3.27588	1.83233	0.175853	0.999852
Tsp97E	0.374178	7.10804	1.83225	0.175862	0.999852
CG5514	0.339889	5.73829	1.82751	0.176422	0.999852
CG12885	-0.440556	2.59042	1.82738	0.176438	0.999852
CheB42c	-0.500787	2.11657	1.82515	0.176702	0.999852
CG13458	0.466264	2.44655	1.8186	0.177481	0.999852
CG31475	0.457317	4.26904	1.81827	0.177519	0.999852
path	-0.344892	8.94794	1.81789	0.177564	0.999852
CG5506	3.57052	2.99423	1.81478	0.177936	0.999852
CG15186	-0.354015	5.27901	1.80998	0.17851	0.999852
CG44325	-0.408321	6.41341	1.80872	0.178662	0.999852
THG	0.489757	1.79421	1.80744	0.178816	0.999852
CG1407	0.358437	4.01189	1.80551	0.179048	0.999852
Cnb	0.492594	1.55623	1.80356	0.179282	0.999852
CG43064	1.46999	1.41022	1.80321	0.179325	0.999852
robl	-0.340983	4.9026	1.79381	0.180463	0.999852
Osi24	0.405341	2.40546	1.79275	0.180592	0.999852
CG31636	-0.439813	2.50243	1.79144	0.18075	0.999852
Cyp311a1	0.364267	5.18578	1.79125	0.180774	0.999852
yps	-0.622552	8.46138	1.78773	0.181204	0.999852
CG43236	1.37227	1.15577	1.78647	0.181357	0.999852
CG10927	0.53293	1.19545	1.78484	0.181557	0.999852
fit	1.41864	7.1358	1.78111	0.182013	0.999852
CG4991	-0.377767	5.23459	1.77993	0.182158	0.999852
CycA	-0.835135	0.934011	1.77797	0.182398	0.999852
roX1	-1.2729	1.85154	1.77561	0.18269	0.999852
Traf4	-0.478929	3.74202	1.77479	0.182791	0.999852
Strica	0.564017	1.15629	1.77439	0.182839	0.999852
Prx2540-1	-0.759477	2.03542	1.77254	0.183068	0.999852
CG1942	-1.39206	2.46162	1.7693	0.183468	0.999852
CG14445	-0.499664	4.59478	1.76526	0.18397	0.999852
CG17032	0.657604	5.79995	1.76381	0.18415	0.999852
DNApol-alpha60	0.711583	0.0955275	1.76349	0.18419	0.999852
CG31918	-0.585338	0.813573	1.76228	0.18434	0.999852
CG31855	-0.392447	3.67286	1.75671	0.185035	0.999852
RFeSP	0.373094	8.64509	1.75601	0.185122	0.999852
Clect27	0.478373	7.20038	1.75235	0.185582	0.999852
Kmn1	-0.578047	0.493061	1.75234	0.185583	0.999852
CR44347	-0.597001	0.518791	1.74989	0.185891	0.999852
SpdS	0.498949	2.75694	1.74941	0.185951	0.999852
ver	0.563248	0.674077	1.74586	0.186398	0.999852
Ude	0.354399	4.80448	1.74573	0.186415	0.999852
CG11137	-0.334163	5.67921	1.74218	0.186863	0.999852
Parp	0.366437	4.78443	1.74194	0.186894	0.999852
repo	-0.360597	6.09081	1.74054	0.187071	0.999852
Pvf2	0.469356	1.60154	1.73641	0.187594	0.999852
CG2321	-0.630088	0.473393	1.7353	0.187735	0.999852
CG30438	-0.342774	4.74213	1.73464	0.187819	0.999852
Sp212	-0.434715	4.45717	1.73446	0.187843	0.999852
CG32147	-0.452614	2.32535	1.73349	0.187965	0.999852
CG6983	-0.340439	7.67544	1.73294	0.188035	0.999852
tj	0.375063	4.22906	1.73261	0.188078	0.999852
CG43800	0.669346	0.203165	1.73234	0.188113	0.999852
TyrRS	0.435361	6.32538	1.72975	0.188443	0.999852
dnc	0.375122	7.5802	1.72732	0.188754	0.999852
CG16892	0.413469	2.51045	1.72683	0.188817	0.999852
CG6125	0.49852	4.45796	1.72335	0.189262	0.999852
CG11211	0.604798	6.44157	1.72285	0.189326	0.999852
GstE6	-0.489622	5.89808	1.71813	0.189934	0.999852
CR43464	-0.579175	1.66277	1.71583	0.190231	0.999852
CG43740	-0.540829	4.35624	1.71322	0.190569	0.999852
CG15497	-0.667016	0.524839	1.70459	0.191689	0.999852
mRpL33	-0.414382	3.21581	1.70381	0.19179	0.999852
h	0.39272	5.37172	1.70353	0.191827	0.999852
CG15161	0.62837	1.3431	1.70272	0.191932	0.999852
sNPF-R	-0.364187	4.55138	1.6991	0.192406	0.999852
Zasp67	-0.563636	1.36996	1.69859	0.192472	0.999852
CG42272	0.537247	2.08039	1.69701	0.192679	0.999852
Listericin	0.865733	6.17008	1.69542	0.192888	0.999852
CG32557	3.49045	1.96266	1.6947	0.192983	0.999852
CG6683	0.460396	1.64939	1.69382	0.193099	0.999852
Rab27	-0.373945	3.37324	1.69362	0.193125	0.999852
CG6067	0.513887	6.42705	1.69284	0.193227	0.999852
ics	0.346664	4.90739	1.69178	0.193366	0.999852
Cyp4e1	-0.585107	4.04507	1.68839	0.193813	0.999852
obst-A	0.558672	3.88597	1.68837	0.193816	0.999852
CG4842	-0.408022	6.75921	1.68757	0.193921	0.999852
CG8249	-0.796396	3.85158	1.68732	0.193954	0.999852
Cdk9	0.351103	3.92481	1.68258	0.194581	0.999852
ru	-0.45171	2.30812	1.68082	0.194816	0.999852
Pkn	-0.28783	8.68154	1.68064	0.194839	0.999852
CG3887	-0.33098	5.69809	1.68041	0.19487	0.999852
CG4753	-0.508121	4.57203	1.67906	0.19505	0.999852
CR44137	-0.496759	2.1271	1.67812	0.195175	0.999852
GstD3	-0.669765	4.8929	1.67443	0.195666	0.999852
Tektin-C	0.585258	0.897418	1.67328	0.19582	0.999852
CG2941	0.389828	2.64907	1.67288	0.195873	0.999852
l(3)neo43	0.360865	3.11962	1.67001	0.196258	0.999852
CG42564	0.635521	0.231583	1.667	0.196661	0.999852
Nup93-2	0.396998	2.83147	1.66383	0.197088	0.999852
CR43855	-0.811612	0.352039	1.66312	0.197183	0.999852
CG30414	-0.630448	0.592361	1.66178	0.197363	0.999852
Cortactin	0.339808	5.26355	1.66077	0.197499	0.999852
Map205	-0.355174	6.40946	1.66047	0.197539	0.999852
toe	-0.408424	3.99727	1.65912	0.197722	0.999852
CG12730	0.34111	5.04436	1.65784	0.197896	0.999852
Osi8	-0.503978	2.64371	1.65619	0.198119	0.999852
CG12179	0.454343	2.16752	1.65541	0.198224	0.999852
ND-B18	0.481793	6.12199	1.6551	0.198266	0.999852
Got1	-0.374236	8.15985	1.65328	0.198513	0.999852
CG2837	-0.642778	2.14691	1.65288	0.198567	0.999852
CG8596	-0.464296	4.77572	1.65219	0.198661	0.999852
CG7607	-0.355066	6.60718	1.64859	0.199151	0.999852
CR31044	-0.591664	0.498541	1.64789	0.199246	0.999852
stg	0.606822	0.745504	1.64653	0.199432	0.999852
CG6707	-0.285208	6.95121	1.64623	0.199473	0.999852
Ptx1	-0.509154	1.90291	1.64569	0.199546	0.999852
eIF-4B	-0.34723	4.40294	1.6429	0.199928	0.999852
CR46136	-0.76665	0.11953	1.63923	0.200431	0.999852
CG12994	0.511155	3.1691	1.63714	0.200719	0.999852
CG7365	-0.342997	4.15824	1.6325	0.201357	0.999852
Pp2C1	-0.31111	5.85451	1.63237	0.201376	0.999852
unc-5	0.328576	5.20644	1.63108	0.201554	0.999852
CG42367	0.60763	0.164188	1.62905	0.201835	0.999852
Gbp	0.396941	4.76634	1.62727	0.202081	0.999852
Nup54	0.349507	3.5067	1.62594	0.202266	0.999852
NaPi-III	0.317563	8.12812	1.62552	0.202324	0.999852
Uba3	-0.349693	3.95654	1.62486	0.202415	0.999852
Roe1	0.35683	4.72882	1.62444	0.202474	0.999852
sca	0.424616	3.85831	1.61908	0.20322	0.999852
drosha	0.330985	4.54128	1.61591	0.203664	0.999852
CG11052	-1.01092	1.8175	1.61561	0.203705	0.999852
CG14125	3.34311	5.28851	1.61256	0.204132	0.999852
Kaz-m1	2.77358	0.861943	1.61142	0.204292	0.999852
shtd	0.368001	3.94925	1.61138	0.204298	0.999852
opm	0.491896	3.53386	1.60961	0.204546	0.999852
CanA1	0.408129	3.48971	1.60687	0.204932	0.999852
CG13937	0.299599	6.04015	1.60539	0.205142	0.999852
Nup98-96	-0.338092	6.03605	1.60414	0.205317	0.999852
CG16886	-0.448898	1.8948	1.60403	0.205332	0.999852
CG6040	-0.41146	6.74586	1.60345	0.205415	0.999852
CG13737	0.537573	1.56457	1.60082	0.205788	0.999852
CG17556	-0.432058	3.03686	1.59631	0.206427	0.999852
CR44702	-0.597253	0.839138	1.59452	0.206682	0.999852
CG4797	-0.430363	3.76376	1.59426	0.206718	0.999852
dlt	-0.456392	3.06605	1.59418	0.20673	0.999852
CG5776	0.382999	2.70591	1.5933	0.206855	0.999852
Qtzl	-0.569426	0.890378	1.59213	0.207022	0.999852
CG31344	-0.325397	5.85899	1.58983	0.207351	0.999852
dpr8	0.397829	5.66132	1.5866	0.207812	0.999852
CR44458	-0.617699	0.327012	1.58456	0.208106	0.999852
CG3652	0.333016	4.27778	1.58284	0.208352	0.999852
mRpS24	-0.499049	1.89517	1.58138	0.208562	0.999852
RabX1	0.331127	4.39715	1.57872	0.208945	0.999852
CG4860	0.480169	2.6365	1.57584	0.209361	0.999852
CG6540	0.417563	2.07787	1.57418	0.209601	0.999852
CG8974	-0.280076	6.84756	1.57339	0.209715	0.999852
CG4611	0.369166	2.96619	1.57304	0.209766	0.999852
CG15043	2.64033	2.93721	1.57018	0.210181	0.999852
CG6678	-0.466116	1.70246	1.56948	0.210282	0.999852
CG5162	-0.540072	6.16313	1.56927	0.210313	0.999852
CG43222	0.503146	1.90784	1.56847	0.210429	0.999852
CG7328	0.497417	2.57634	1.56809	0.210485	0.999852
cln3	0.437502	4.11507	1.56782	0.210524	0.999852
Lsm10	0.586576	0.305985	1.56712	0.210625	0.999852
CG12269	-0.410977	5.83083	1.56562	0.210844	0.999852
Gpb5	-0.40503	2.83533	1.56412	0.211062	0.999852
CG9782	0.943807	3.18084	1.56163	0.211427	0.999852
Uhg4	-0.449664	2.95073	1.56045	0.2116	0.999852
CG8417	-0.351211	6.04095	1.56013	0.211647	0.999852
hb	-0.443767	2.80319	1.56002	0.211662	0.999852
Nf-YA	-0.351817	3.77577	1.55914	0.211792	0.999852
CR43452	1.25482	2.79799	1.55765	0.21201	0.999852
CG3823	-0.355912	6.07785	1.55719	0.212077	0.999852
CG14298	-0.346222	5.03453	1.55673	0.212145	0.999852
CG14879	-0.579876	1.26625	1.55241	0.21278	0.999852
CG15096	0.564402	7.17336	1.55227	0.212801	0.999852
SP1029	-0.503359	8.61148	1.55204	0.212835	0.999852
CG10516	0.623223	3.65012	1.54785	0.213453	0.999852
AANATL2	-0.480744	3.87764	1.54549	0.213802	0.999852
Atac2	0.355301	3.19721	1.54406	0.214014	0.999852
CG2556	0.584578	2.66747	1.5438	0.214053	0.999852
CG2003	-0.398682	4.03335	1.54342	0.21411	0.999852
CG8679	-0.422712	2.55425	1.54213	0.214302	0.999852
vir-1	-0.467625	9.1864	1.54199	0.214321	0.999852
blw	0.512544	11.1925	1.54143	0.214405	0.999852
Dhc36C	-0.55243	1.39535	1.54143	0.214405	0.999852
Hus1-like	-0.513033	1.13021	1.54117	0.214444	0.999852
CR18217	-0.427693	2.29933	1.53907	0.214756	0.999852
CG8366	-0.344286	3.15581	1.53861	0.214825	0.999852
Cdk2	-0.434733	2.03765	1.5381	0.214901	0.999852
mt:ND2	-0.808563	6.41901	1.53496	0.215369	0.999852
CG13026	1.14493	4.37132	1.53044	0.216046	0.999852
Sb	-0.570674	0.367624	1.52696	0.216569	0.999852
CG6656	-0.323595	6.71557	1.52596	0.216721	0.999852
CG18171	-0.450376	2.10535	1.52574	0.216752	0.999852
Hsc70-2	1.12614	2.85814	1.52212	0.217298	0.999852
CG3632	0.292628	6.69211	1.52127	0.217427	0.999852
axo	-0.363646	6.90807	1.5202	0.217589	0.999852
Cyp12a5	0.401912	4.50295	1.51713	0.218054	0.999852
CG14022	0.658221	4.5178	1.51499	0.21838	0.999852
CG31098	0.348236	4.60536	1.51461	0.218437	0.999852
ATPCL	0.288169	8.53072	1.51337	0.218626	0.999852
CG14892	-0.407328	2.86971	1.5131	0.218667	0.999852
l(1)G0007	0.350582	5.03278	1.50643	0.219684	0.999852
CG33993	-0.476295	3.97165	1.50483	0.219929	0.999852
mwh	0.358159	5.80398	1.50472	0.219946	0.999852
CG9095	0.4396	3.91781	1.50336	0.220156	0.999852
CG6429	-0.398728	4.59862	1.50045	0.220602	0.999852
CG15440	-0.348676	3.78083	1.49885	0.220848	0.999852
CG45076	0.385417	6.99323	1.49757	0.221046	0.999852
CG32271	-0.429934	2.99317	1.49629	0.221243	0.999852
Mlp84B	0.515614	9.11951	1.4961	0.221273	0.999852
CG18302	-0.855159	3.69713	1.49531	0.221394	0.999852
CG11498	0.403544	2.21716	1.49476	0.22148	0.999852
Rel	0.359478	6.83642	1.49443	0.221531	0.999852
ImpL2	-0.513392	6.15675	1.49262	0.22181	0.999852
CG5987	-0.620955	0.640928	1.49209	0.221892	0.999852
scra	0.566587	1.86041	1.49185	0.221929	0.999852
EMC8-9	-0.32308	4.70997	1.49034	0.222163	0.999852
CG1812	0.413131	5.94946	1.48871	0.222417	0.999852
CG13285	0.63399	0.910517	1.48777	0.222562	0.999852
CG17544	-0.317921	5.72827	1.48574	0.222878	0.999852
Tdrd3	-0.327925	4.69844	1.48494	0.223004	0.999852
gig	0.300315	6.09754	1.48433	0.223098	0.999852
CG12338	0.48739	6.55267	1.48432	0.223099	0.999852
Orct2	0.420608	3.36387	1.48153	0.223536	0.999852
CG9399	0.35549	6.83706	1.47987	0.223794	0.999852
CG17026	-0.357581	4.19392	1.47911	0.223914	0.999852
Dscam3	-0.435861	5.70193	1.47909	0.223917	0.999852
CR45327	-0.567502	0.671628	1.47893	0.223942	0.999852
lft	-0.326848	5.14964	1.47873	0.223973	0.999852
CG12204	0.42554	1.85585	1.4766	0.224307	0.999852
CG11882	0.510307	2.69517	1.4764	0.224339	0.999852
CR43496	-0.43943	1.96155	1.47128	0.225144	0.999852
Lhr	-0.496708	1.15586	1.47106	0.225178	0.999852
Mhc	0.586029	11.9426	1.46952	0.225422	0.999852
RIOK2	-0.368134	3.26996	1.46936	0.225447	0.999852
step	-0.310121	5.77522	1.46665	0.225874	0.999852
CG5757	-0.427438	1.66297	1.46362	0.226356	0.999852
RabX5	-0.520635	1.99788	1.46062	0.226831	0.999852
CG4461	0.583298	6.30611	1.46051	0.226849	0.999852
CG11668	-0.553706	3.16849	1.45613	0.227547	0.999852
Sugb	-0.335492	4.11799	1.4555	0.227647	0.999852
Prx2540-2	0.55506	3.51586	1.45549	0.227649	0.999852
Obp69a	-0.351109	4.7179	1.45499	0.227729	0.999852
slo	-0.314571	8.28912	1.45495	0.227735	0.999852
CG33228	0.433623	2.23396	1.45417	0.22786	0.999852
CG32982	-0.293439	5.60136	1.45329	0.228001	0.999852
CG13856	-0.415238	4.05078	1.45319	0.228016	0.999852
Bet3	-0.393286	2.41521	1.45319	0.228017	0.999852
BubR1	-0.572319	2.1004	1.45109	0.228354	0.999852
eIF2B-delta	0.317369	5.01488	1.44827	0.228805	0.999852
HIP-R	-0.622819	3.77687	1.44328	0.229609	0.999852
pgant4	2.11844	2.7873	1.4422	0.229783	0.999852
Cyp12c1	0.475827	4.62282	1.44174	0.229858	0.999852
CG30357	-0.635384	0.830454	1.43798	0.230466	0.999852
Asciz	-0.368058	2.51473	1.43797	0.230468	0.999852
Gr66a	-0.57295	0.324425	1.43672	0.23067	0.999852
RpL22	-0.480028	9.39386	1.43588	0.230808	0.999852
CG14763	0.567357	0.202967	1.43563	0.230849	0.999852
CG15362	0.431617	2.01754	1.43317	0.231248	0.999852
CG6435	-0.594245	4.58248	1.43273	0.231319	0.999852
CG32022	0.367377	2.81781	1.4295	0.231846	0.999852
asf1	0.321207	3.572	1.42822	0.232056	0.999852
insv	-0.484744	2.14295	1.42661	0.232319	0.999852
CG34265	0.506934	0.888129	1.42657	0.232325	0.999852
CR44283	-0.492019	1.12212	1.42628	0.232373	0.999852
Actn	0.565469	8.29053	1.42604	0.232411	0.999852
CG8213	0.571581	1.01003	1.42591	0.232433	0.999852
Nrk	-0.420335	2.91983	1.42587	0.23244	0.999852
Ndg	-0.728934	5.2008	1.42495	0.232591	0.999852
CG11099	0.397402	5.83925	1.42244	0.233002	0.999852
CG7638	0.312162	4.79162	1.42166	0.233131	0.999852
CG8852	0.486609	2.55921	1.42065	0.233297	0.999852
SppL	0.305908	5.44688	1.42027	0.233359	0.999852
CG6415	0.598588	5.58582	1.41988	0.233423	0.999852
CG9747	-0.363356	6.95727	1.41986	0.233427	0.999852
Dg	0.32484	6.75904	1.41981	0.233435	0.999852
CG8620	0.704023	0.289655	1.41496	0.234234	0.999852
CG8481	0.376874	5.653	1.41327	0.234515	0.999852
Orcokinin	-0.607729	4.97376	1.41129	0.234842	0.999852
CG9302	0.371112	3.59369	1.41068	0.234944	0.999852
Obp56g	-0.421119	7.16034	1.40921	0.235188	0.999852
RnrS	0.461046	2.41142	1.4084	0.235322	0.999852
CG3308	-0.480375	8.48304	1.40776	0.235428	0.999852
CG14231	-0.349707	3.14044	1.40686	0.235578	0.999852
CG2225	-0.375201	6.00031	1.40592	0.235735	0.999852
CG13759	0.476505	1.66349	1.40586	0.235746	0.999852
elg1	0.389582	2.76473	1.40411	0.236036	0.999852
U4-U6-60K	0.336576	3.84267	1.40406	0.236045	0.999852
Ag5r	2.26006	3.5704	1.40369	0.236107	0.999852
CG4301	-0.362328	2.8154	1.40337	0.236161	0.999852
TMS1	-0.299655	8.23573	1.40223	0.23635	0.999852
ATPsynC	0.445776	11.2086	1.39881	0.236923	0.999852
ss	0.361262	4.45984	1.39845	0.236983	0.999852
CG17190	-0.448371	3.54324	1.39724	0.237186	0.999852
CG13018	-0.404619	1.8175	1.39596	0.237402	0.999852
PPO2	-0.989196	6.43738	1.39347	0.23782	0.999852
CR44978	0.513535	1.17162	1.39245	0.237992	0.999852
POLDIP2	0.29229	5.57728	1.3904	0.238338	0.999852
be	-0.308974	4.88056	1.38876	0.238614	0.999852
CG6910	-0.673438	8.49396	1.38695	0.23892	0.999852
CG14608	0.445627	2.25695	1.38594	0.239092	0.999852
CG17219	-0.487396	1.01913	1.38021	0.240065	0.999852
Jhe	-0.643661	2.65999	1.37882	0.240302	0.999852
CG13708	-0.472982	1.74435	1.3774	0.240544	0.999852
CR41544	-0.566334	3.57195	1.37714	0.24059	0.999852
Sirt4	0.436383	1.58909	1.3747	0.241006	0.999852
PNPase	0.3293	3.63652	1.37346	0.241219	0.999852
Arc1	-0.533196	5.08732	1.3731	0.24128	0.999852
Sr-CI	0.712552	4.80667	1.373	0.241296	0.999852
FASN1	0.403325	11.4927	1.37193	0.241481	0.999852
Adgf-A	-0.470729	5.20293	1.37087	0.241663	0.999852
CG2909	0.356287	3.15082	1.36962	0.241878	0.999852
Sec6	0.313891	4.21328	1.36936	0.241922	0.999852
GstD11	-0.328997	3.54137	1.36675	0.242372	0.999852
CG17036	0.501677	1.26865	1.3663	0.242449	0.999852
dpr3	0.312719	4.50458	1.36551	0.242586	0.999852
CG34375	0.543902	1.13229	1.3652	0.242639	0.999852
ND-51	0.282452	8.76874	1.3636	0.242915	0.999852
ATPsynG	0.376857	8.16702	1.36242	0.243119	0.999852
CG10795	-0.343335	3.63656	1.35984	0.243564	0.999852
CG14812	-0.302015	4.25064	1.3579	0.243901	0.999852
CG15084	0.373481	2.44351	1.35756	0.24396	0.999852
fln	-0.525076	0.452067	1.35744	0.243981	0.999852
Mp20	0.360353	7.0225	1.35722	0.24402	0.999852
hec	0.44267	1.78615	1.35339	0.244687	0.999852
cindr	0.294449	7.20785	1.35069	0.245157	0.999852
Dad	-0.27098	6.10353	1.34763	0.245693	0.999852
CG17350	-0.34735	3.85896	1.34762	0.245694	0.999852
CG11438	0.33878	3.4143	1.34619	0.245945	0.999852
RhoGAP71E	0.306462	5.84045	1.34341	0.246434	0.999852
CG17221	-0.305968	4.3853	1.3431	0.246488	0.999852
CR43870	-0.417885	2.72112	1.34289	0.246524	0.999852
ST6Gal	-0.431152	4.03299	1.34243	0.246605	0.999852
obst-E	-0.35155	5.52626	1.34122	0.246819	0.999852
CG4586	0.618168	0.0358943	1.33683	0.247593	0.999852
Pph13	-0.356244	5.28409	1.33229	0.248399	0.999852
Taf11	0.37191	2.69105	1.33085	0.248653	0.999852
CG31473	0.583394	0.13063	1.32971	0.248856	0.999852
UQCR-Q	0.424759	7.81928	1.3296	0.248877	0.999852
CG31469	0.51512	2.6092	1.32896	0.24899	0.999852
loqs	-0.284903	6.53465	1.32882	0.249015	0.999852
CG3894	-0.29649	4.54129	1.32665	0.249403	0.999852
Dhpr	0.406504	5.82018	1.32489	0.249717	0.999852
CG15082	-0.40446	2.32365	1.32404	0.249868	0.999852
CG42526	-0.473038	0.903729	1.32195	0.250242	0.999852
mi	-0.367356	3.94921	1.32083	0.250443	0.999852
Ptth	0.605186	0.636392	1.31974	0.250639	0.999852
CR45517	0.406101	1.82043	1.31819	0.250917	0.999852
CG12056	-0.350592	3.62244	1.31763	0.251018	0.999852
Gadd45	-0.438832	3.28819	1.31608	0.251296	0.999852
sut2	-0.55804	1.40124	1.31463	0.251558	0.999852
Cyp6a23	-1.39197	6.71124	1.3137	0.251725	0.999852
MRE16	-0.534181	4.56762	1.31369	0.251728	0.999852
Zfrp8	0.337849	3.12503	1.31356	0.251752	0.999852
CG3939	-0.355262	4.15014	1.31238	0.251964	0.999852
Lip4	-0.461542	5.29141	1.30973	0.252444	0.999852
Ilp2	-0.333505	5.97537	1.30889	0.252595	0.999852
CG1663	-0.413362	2.33539	1.30788	0.252779	0.999852
st	0.349299	4.32477	1.30691	0.252954	0.999852
CG30373	0.314251	4.3073	1.30617	0.253089	0.999852
glu	-0.420492	3.57124	1.30575	0.253165	0.999852
CG31077	3.11381	4.46689	1.30476	0.253346	0.999852
scf	-0.290121	6.07465	1.30471	0.253354	0.999852
CG15279	-0.363141	4.62898	1.30428	0.253433	0.999852
RpI135	0.371447	3.48588	1.3026	0.253738	0.999852
MsR1	-0.333684	4.23286	1.30074	0.254078	0.999852
mol	0.325498	4.0963	1.29732	0.254704	0.999852
CG9044	0.278087	6.80924	1.29329	0.255443	0.999852
CG43324	-0.291876	5.05525	1.29324	0.255451	0.999852
ida	0.42162	1.98791	1.29288	0.255518	0.999852
ste24a	-0.341941	5.27354	1.29187	0.255704	0.999852
Grip75	-0.318407	3.4451	1.29182	0.255713	0.999852
CG34056	-0.369518	3.51744	1.28723	0.256559	0.999852
CG15046	0.425076	3.17733	1.28482	0.257005	0.999852
nSyb	-0.296007	9.87243	1.28147	0.257626	0.999852
sqa	0.345795	5.36556	1.28048	0.257809	0.999852
CG12659	0.522446	0.6856	1.27971	0.257953	0.999852
CG13436	0.58439	0.54839	1.27844	0.258189	0.999852
CG15861	-0.411244	1.40799	1.27644	0.258562	0.999852
CG42554	-0.339301	3.57944	1.27627	0.258594	0.999852
Dh44-R2	-0.371093	3.82187	1.27559	0.258721	0.999852
Or85f	-0.525616	0.580407	1.27341	0.259128	0.999852
HIP	0.642036	3.70914	1.27243	0.259312	0.999852
eIF2B-beta	0.268615	5.1412	1.26828	0.260089	0.999852
Dsk	-0.555402	5.1679	1.26672	0.260382	0.999852
CG44008	0.410434	4.32445	1.26515	0.260679	0.999852
CG42675	0.33277	3.93091	1.26289	0.261105	0.999852
CG10133	0.382808	2.36304	1.2611	0.261443	0.999852
CG10660	0.315479	4.10928	1.26109	0.261445	0.999852
Debcl	0.303327	4.98292	1.261	0.261463	0.999852
bnl	-0.368279	3.62786	1.26019	0.261615	0.999852
CG15553	0.715227	2.97988	1.25901	0.261839	0.999852
capu	-0.291154	6.13288	1.25879	0.26188	0.999852
drpr	0.271955	7.21966	1.25764	0.262098	0.999852
Lsd-1	0.483895	7.69825	1.2532	0.262942	0.999852
GlyS	0.367094	7.8846	1.25309	0.262963	0.999852
CG10889	0.389185	2.23193	1.25269	0.26304	0.999852
DCX-EMAP	-0.350298	3.7011	1.25008	0.263537	0.999852
Chrac-16	0.399135	1.88112	1.24925	0.263695	0.999852
AstA-R2	0.459098	1.43834	1.24883	0.263776	0.999852
l(2)09851	0.330302	4.0714	1.24465	0.264576	0.999852
CR43459	-0.602489	2.62793	1.24381	0.264737	0.999852
mRpL40	-0.337762	3.79592	1.2431	0.264875	0.999852
GstE4	0.31153	5.71319	1.2387	0.265722	0.999852
Jheh2	-0.335592	7.78977	1.23814	0.265829	0.999852
HDAC1	-0.353366	5.01376	1.23792	0.265871	0.999852
GAPsec	0.303442	3.36384	1.23754	0.265945	0.999852
ntc	-0.409524	2.07468	1.23734	0.265985	0.999852
CG2120	-0.580134	0.302865	1.23705	0.26604	0.999852
CG12050	0.313229	4.05348	1.23481	0.266474	0.999852
CG16978	-0.506373	4.29787	1.22925	0.267553	0.999852
CG8323	-0.302665	4.72039	1.22922	0.267559	0.999852
ec	0.3544	3.89384	1.22838	0.267722	0.999852
CG14356	0.991083	0.679845	1.22704	0.267983	0.999852
Aprt	0.379067	3.55948	1.22665	0.26806	0.999852
apt	0.316459	4.1915	1.22621	0.268145	0.999852
Hers	0.276749	7.07839	1.22615	0.268156	0.999852
CG13088	0.414163	1.40651	1.22431	0.268516	0.999852
rho-6	0.799981	0.407244	1.22201	0.268967	0.999852
CG7457	-0.338847	3.16769	1.22144	0.269077	0.999852
CG9135	0.289877	3.75195	1.22133	0.269099	0.999852
Ac3	-0.383655	6.57825	1.21797	0.269759	0.999852
Kr-h2	-0.291004	6.65425	1.21747	0.269857	0.999852
Fer2	-0.506626	1.25913	1.21621	0.270105	0.999852
TrpA1	-0.43808	1.30227	1.2127	0.270797	0.999852
Non1	0.465335	9.52445	1.21227	0.270883	0.999852
Gp93	0.420656	7.34145	1.21171	0.270994	0.999852
stwl	0.317195	3.73628	1.20893	0.271544	0.999852
kdn	0.490569	10.4638	1.20873	0.271584	0.999852
CG9986	-0.374968	2.86421	1.20822	0.271686	0.999852
CG7381	-0.365152	3.82379	1.208	0.271729	0.999852
CG6153	-0.328283	2.86722	1.20761	0.271807	0.999852
Mlc2	0.804385	10.7407	1.20707	0.271913	0.999852
CR44468	0.547412	0.390383	1.20619	0.272088	0.999852
lush	-0.339584	5.69521	1.20428	0.272467	0.999852
CG14516	-0.313951	4.3787	1.20184	0.272955	0.999852
CG42566	-0.650495	0.384261	1.20165	0.272992	0.999852
Nha1	-0.394313	4.54738	1.20158	0.273007	0.999852
CG31278	-0.372726	1.95801	1.20149	0.273024	0.999852
CG4901	0.311932	3.91368	1.19903	0.273516	0.999852
opa	-0.367743	2.22002	1.19701	0.27392	0.999852
Rcd2	-0.299235	3.75207	1.19697	0.273929	0.999852
CG44014	0.442949	4.98938	1.19583	0.274156	0.999852
CG8916	-0.322174	3.78241	1.19542	0.274239	0.999852
CG7277	-0.256003	5.66639	1.19499	0.274325	0.999852
Zasp52	0.399025	8.88571	1.1947	0.274383	0.999852
Tsp39D	0.283588	6.09717	1.1944	0.274445	0.999852
E2f1	-0.270884	6.47002	1.19265	0.274795	0.999852
S1P	-0.312967	3.69957	1.1912	0.275087	0.999852
Dok	-0.302523	3.66628	1.18721	0.275894	0.999852
CG18641	1.07116	1.42428	1.1866	0.276017	0.999852
phu	-0.886563	6.31168	1.18534	0.276271	0.999852
CG8369	-0.302556	8.36213	1.18317	0.276712	0.999852
CG11180	0.390001	3.37298	1.18285	0.276777	0.999852
CHKov1	0.272435	5.16479	1.18027	0.2773	0.999852
CG9864	0.383221	3.34547	1.17778	0.277809	0.999852
CG9684	-0.338487	2.93221	1.17519	0.278338	0.999852
BCL7-like	0.322014	3.00169	1.175	0.278376	0.999852
mt:ND3	-0.363866	7.73038	1.17469	0.27844	0.999852
Tim9a	-0.352379	2.8174	1.17092	0.279212	0.999852
CG32708	0.367541	2.60723	1.17019	0.279362	0.999852
CG6034	-1.30951	2.13604	1.1679	0.279833	0.999852
CG14561	0.469353	0.717595	1.16647	0.280128	0.999852
CG4848	0.261365	5.11727	1.1664	0.280143	0.999852
mRpL32	-0.314222	3.2327	1.16254	0.28094	0.999852
CG9123	-0.468617	2.89603	1.16207	0.281037	0.999852
prc	-0.70853	2.30372	1.16127	0.281202	0.999852
CG15717	-0.461077	1.3283	1.16103	0.281253	0.999852
CG1265	-0.286116	4.80452	1.16102	0.281254	0.999852
Edem1	-0.257873	6.32313	1.161	0.281258	0.999852
Xpd	0.324572	3.03579	1.16061	0.281339	0.999852
pinta	-0.33493	5.49152	1.15927	0.281617	0.999852
CG7420	0.360335	2.80048	1.15915	0.281641	0.999852
NP15.6	0.349331	7.14861	1.15877	0.281721	0.999852
Lerp	0.275442	6.42448	1.15794	0.281893	0.999852
CG43861	-0.324199	4.24135	1.15595	0.282306	0.999852
CR43417	0.489379	3.10412	1.15507	0.282491	0.999852
RhoGDI	-0.274456	7.87771	1.15499	0.282506	0.999852
Atg14	-0.266689	4.89197	1.15386	0.282743	0.999852
CysRS	0.297573	4.60952	1.15087	0.283368	0.999852
CG5028	0.323608	8.50407	1.15081	0.283379	0.999852
CR44851	-0.510144	0.551035	1.14959	0.283634	0.999852
CG14483	-0.507073	0.803679	1.14873	0.283814	0.999852
Srpk79D	0.287729	6.28404	1.14754	0.284064	0.999852
lbm	-0.283201	4.46548	1.1465	0.284283	0.999852
yem	0.294787	3.5718	1.1463	0.284326	0.999852
CG5285	-0.396275	1.99193	1.14559	0.284474	0.999852
CG12402	-0.374442	3.9119	1.1419	0.285252	0.999852
mu2	0.349643	2.62569	1.14045	0.285557	0.999852
CG31663	-0.3344	6.17668	1.14028	0.285594	0.999852
Mes-4	-0.272561	4.22644	1.14014	0.285622	0.999852
CG5543	0.316466	3.19617	1.13979	0.285697	0.999852
CG10431	0.439448	0.913269	1.1391	0.285843	0.999852
IM1	0.751526	6.92752	1.1388	0.285907	0.999852
mv	-0.288905	7.42081	1.13714	0.286258	0.999852
CG4928	0.267472	7.93503	1.13652	0.28639	0.999852
CG8300	-0.311247	4.75725	1.13635	0.286424	0.999852
Drsl4	0.61534	5.92853	1.13627	0.286443	0.999852
CG8892	0.305101	3.37728	1.13626	0.286444	0.999852
sesB	0.480964	11.7658	1.13598	0.286504	0.999852
CG3842	-0.327829	5.89667	1.13591	0.286518	0.999852
Act87E	0.444852	7.50343	1.13559	0.286586	0.999852
CG10177	0.661364	0.225575	1.13384	0.286958	0.999852
CG7409	0.378943	7.26176	1.13339	0.287052	0.999852
Muc68D	2.83956	7.01548	1.13298	0.28714	0.999852
Drat	-0.336278	8.00641	1.13223	0.2873	0.999852
Cyp4e2	-0.370682	7.08364	1.13207	0.287333	0.999852
CG8549	-0.285989	3.66769	1.13174	0.287404	0.999852
mt:ND1	-0.31732	10.2789	1.13144	0.287469	0.999852
CG2100	-0.285561	3.67328	1.12933	0.287918	0.999852
IKKepsilon	0.281768	3.88838	1.12838	0.288122	0.999852
CG6613	0.266764	5.12989	1.12833	0.288132	0.999852
Slh	0.285925	5.09936	1.1277	0.288266	0.999852
CG42540	0.372711	7.71202	1.12764	0.28828	0.999852
CG32409	0.333948	3.43521	1.12562	0.288712	0.999852
CG34324	2.80668	8.54131	1.12452	0.288948	0.999852
muc	0.36878	8.7409	1.12429	0.288996	0.999852
CG3808	-0.319937	3.01246	1.12323	0.289224	0.999852
CR45881	0.604712	0.317801	1.12273	0.289332	0.999852
erm	-0.279837	4.0635	1.12203	0.289482	0.999852
inaF-C	0.436693	1.49602	1.12141	0.289615	0.999852
CG13390	0.305898	3.12538	1.11919	0.290093	0.999852
bwa	0.344792	5.12667	1.11904	0.290124	0.999852
CG13197	-0.279219	4.53071	1.11859	0.290222	0.999852
CG32187	-0.394446	1.81883	1.1165	0.290674	0.999852
Pkcdelta	0.299212	6.20458	1.1163	0.290717	0.999852
CG7920	0.286652	9.54023	1.11515	0.290966	0.999852
CG42700	0.385864	3.95767	1.11293	0.291446	0.999852
CG34215	-1.23986	2.0201	1.11224	0.291596	0.999852
CG11035	0.312054	3.58093	1.11011	0.292058	0.999852
unc-13	-0.361576	9.15088	1.11	0.292083	0.999852
CG14882	0.325697	2.88622	1.10983	0.292119	0.999852
RpII33	0.309683	3.60774	1.10896	0.292307	0.999852
CG3982	-0.502336	0.392327	1.10891	0.29232	0.999852
CG6638	0.328047	4.15949	1.10819	0.292476	0.999852
Lk6	-0.285652	10.5621	1.10818	0.292479	0.999852
Nmdmc	0.392564	4.54214	1.1079	0.292538	0.999852
trem	0.33842	2.40482	1.10682	0.292774	0.999852
Cyp4d21	0.592731	2.89452	1.10588	0.292979	0.999852
sals	0.331983	5.88697	1.10555	0.293051	0.999852
CG13840	0.489571	0.613161	1.10488	0.293198	0.999852
Syx18	0.285825	3.99422	1.10468	0.293241	0.999852
edl	-0.35035	2.92015	1.10174	0.293884	0.999852
Obp56e	-0.350499	2.18759	1.10098	0.294052	0.999852
CG30148	-0.516261	3.47708	1.10053	0.29415	0.999852
CG2010	0.505497	5.5	1.09963	0.294346	0.999852
CG5142	0.393527	2.71658	1.09939	0.2944	0.999852
SP2353	0.306404	7.04766	1.09907	0.294471	0.999852
CR44960	-0.5163	0.448805	1.09849	0.294597	0.999852
CG42238	-0.303634	5.28633	1.09833	0.294634	0.999852
Cyp4g1	1.62085	2.10242	1.09821	0.29466	0.999852
CG5188	0.331503	2.69964	1.09691	0.294944	0.999852
CG17843	-0.477959	1.54166	1.09607	0.295129	0.999852
CG10635	-0.289118	4.3441	1.09482	0.295405	0.999852
mt:ND4L	-0.829737	3.44047	1.09319	0.295766	0.999852
CG31145	-0.285481	7.53956	1.09318	0.295768	0.999852
CG2121	0.47866	5.24877	1.09291	0.295827	0.999852
CG8170	0.543571	2.89681	1.09192	0.296045	0.999852
mago	0.319865	3.96899	1.09115	0.296216	0.999852
Ugt36Bc	-0.365076	5.8473	1.091	0.29625	0.999852
CG9194	-0.39633	2.38654	1.09067	0.296324	0.999852
ABCB7	0.248082	6.26514	1.08891	0.296714	0.999852
CR45533	-0.499522	2.48867	1.08854	0.296794	0.999852
CG31950	0.365516	1.80224	1.08834	0.296839	0.999852
CG5991	0.39473	6.83541	1.08766	0.29699	0.999852
CG12003	-0.402135	1.55981	1.08756	0.297012	0.999852
CG15923	0.433016	2.19187	1.08644	0.297261	0.999852
CG3777	0.778475	3.10857	1.08528	0.297519	0.999852
stau	-0.304727	7.8391	1.08462	0.297667	0.999852
rnh1	0.288791	3.31093	1.08452	0.297688	0.999852
C15	0.512607	0.289948	1.08269	0.298097	0.999852
CG9154	-0.336495	2.63141	1.08224	0.298197	0.999852
Galk	0.502624	6.57621	1.08002	0.298693	0.999852
Or63a	-0.618836	2.257	1.07952	0.298804	0.999852
GILT2	0.423155	5.20131	1.07873	0.298983	0.999852
CG16947	-0.308617	4.43355	1.07761	0.299233	0.999852
CR45600	3.5672	1.54907	1.07737	0.299288	0.999852
CG40228	-0.286884	4.78622	1.07724	0.299315	0.999852
aos	-0.302875	4.72007	1.0772	0.299324	0.999852
CG15203	0.277497	4.80841	1.07661	0.299458	0.999852
CG2218	0.266184	5.36817	1.07652	0.299477	0.999852
aru	-0.259679	6.44471	1.07569	0.299664	0.999852
Ekar	-0.277432	6.05567	1.07373	0.300104	0.999852
CG8206	-0.259668	6.46546	1.0725	0.30038	0.999852
CG31759	-0.366152	1.76907	1.07007	0.30093	0.999852
Vti1b	-0.288662	3.53015	1.06996	0.300955	0.999852
Cyp4s3	-0.62257	2.45045	1.06909	0.301151	0.999852
CG18031	0.572043	3.22409	1.06882	0.301213	0.999852
RhoGAP102A	-0.304852	4.57146	1.06801	0.301395	0.999852
SelR	0.280028	7.21656	1.06708	0.301606	0.999852
CG30183	0.293901	3.56895	1.067	0.301624	0.999852
CG5621	0.410578	3.96562	1.06605	0.301839	0.999852
vg	0.495546	1.17369	1.0652	0.302032	0.999852
tef	0.417249	1.64613	1.06496	0.302086	0.999852
CG1791	-0.334869	4.30655	1.0649	0.302101	0.999852
CG12259	-0.307292	3.01689	1.06471	0.302143	0.999852
Ugt35a	0.342056	4.88795	1.06427	0.302244	0.999852
Cyp313b1	-0.393766	2.12453	1.06202	0.302756	0.999852
CG5554	0.256602	6.06365	1.06195	0.302772	0.999852
Cul5	0.245893	5.01622	1.0616	0.302851	0.999852
CG14341	-0.309319	3.39242	1.06096	0.302997	0.999852
CG7857	0.290559	3.13204	1.06015	0.303182	0.999852
SmydA-2	0.409718	2.17163	1.05973	0.303278	0.999852
cana	0.293135	5.03159	1.0572	0.303854	0.999852
nopo	0.398546	0.932932	1.05616	0.304092	0.999852
mus81	-0.450993	0.825312	1.05309	0.304797	0.999852
mspo	0.309891	5.74938	1.05284	0.304854	0.999852
CG31248	-0.326968	5.115	1.05157	0.305145	0.999852
Inos	-0.322224	8.99112	1.05133	0.305201	0.999852
eco	0.328525	4.87729	1.05112	0.305249	0.999852
Ip259	0.298511	7.79284	1.05077	0.30533	0.999852
CG9272	-0.370499	2.04248	1.05001	0.305506	0.999852
Gapdh1	0.400539	10.0244	1.04912	0.30571	0.999852
CG17211	0.399544	5.59228	1.04911	0.305711	0.999852
CG40470	-0.281734	5.62804	1.04896	0.305746	0.999852
2016-09-04	-0.270371	6.34672	1.04865	0.305818	0.999852
ATPsynD	0.330697	8.52429	1.04835	0.305886	0.999852
tw	0.302262	3.28668	1.04811	0.305942	0.999852
CG13392	0.323386	2.50117	1.04778	0.306018	0.999852
CG11368	-0.396573	7.67279	1.04683	0.306239	0.999852
Tsp42Ed	-0.416012	4.89215	1.04558	0.306527	0.999852
CG4768	-0.247806	4.8808	1.0438	0.306938	0.999852
fl(2)d	-0.246563	6.25621	1.04264	0.307209	0.999852
esc	-0.346096	3.05991	1.04127	0.307527	0.999852
CG17528	-0.285554	6.27808	1.03934	0.307976	0.999852
CG8485	0.261178	6.29504	1.03909	0.308033	0.999852
CG3306	-0.366746	1.74654	1.03872	0.308119	0.999852
CG7091	-0.528499	0.173965	1.03695	0.308532	0.999852
mRpL42	0.308617	3.63086	1.03642	0.308655	0.999852
CG14446	0.334781	7.4329	1.03603	0.308748	0.999852
CG14543	0.315025	2.64056	1.03585	0.308789	0.999852
CG9213	0.315736	3.22077	1.03269	0.309529	0.999852
Glt	0.49576	9.42148	1.0323	0.30962	0.999852
ZnT77C	0.356411	3.87991	1.03217	0.309649	0.999852
CG10433	-0.326595	8.71462	1.03204	0.309679	0.999852
CG3955	-0.284596	5.12807	1.0311	0.3099	0.999852
Eip71CD	-1.03985	6.48379	1.02543	0.311234	0.999852
CG4213	0.363988	4.3673	1.02525	0.311276	0.999852
Ser	0.342894	1.85421	1.02404	0.311563	0.999852
CG11267	-0.323758	5.71861	1.02279	0.311859	0.999852
CG9953	-0.289133	7.3337	1.02242	0.311946	0.999852
CR45456	1.34576	0.447918	1.02165	0.312128	0.999852
CG16820	0.473106	4.82398	1.02076	0.312339	0.999852
fax	0.310126	8.14938	1.01972	0.312584	0.999852
DNApol-delta	0.318589	2.97236	1.01577	0.313524	0.999852
CG32365	-0.285139	3.35908	1.01559	0.313567	0.999852
CG31457	0.339636	2.40416	1.01544	0.313603	0.999852
alpha-Est5	0.578019	3.60428	1.01541	0.31361	0.999852
CG12935	-0.335126	2.48171	1.01405	0.313934	0.999852
sug	0.498092	5.96542	1.01367	0.314026	0.999852
CG11241	-0.393879	4.29257	1.0135	0.314067	0.999852
CG14650	0.254852	5.7573	1.01219	0.314378	0.999852
Arp2	0.242356	5.6349	1.01216	0.314385	0.999852
CG14683	0.271309	5.25901	1.01185	0.31446	0.999852
qua	-0.64053	1.15671	1.01182	0.314468	0.999852
CG4552	0.254059	6.13835	1.0114	0.314568	0.999852
mRpL50	0.275801	3.66592	1.01085	0.314699	0.999852
slou	0.387066	1.55635	1.01066	0.314745	0.999852
CG33082	-0.476825	0.672502	1.00966	0.314985	0.999852
CG17721	0.351835	1.92372	1.00921	0.315092	0.999852
Klp31E	-0.255783	4.35098	1.00909	0.315121	0.999852
CG10055	-0.247164	4.51581	1.00796	0.315391	0.999852
CG14400	0.417617	4.0973	1.00772	0.31545	0.999852
trn	0.308677	4.80194	1.00761	0.315477	0.999852
TpnC41C	0.795972	5.65675	1.00707	0.315606	0.999852
CG6950	-0.301043	6.20985	1.00691	0.315643	0.999852
Fadd	0.306116	2.67931	1.00682	0.315666	0.999852
CG11398	0.338796	2.27717	1.00654	0.315734	0.999852
COX4	0.315904	9.28311	1.00592	0.315881	0.999852
Inx3	-0.300621	6.90516	1.00528	0.316036	0.999852
CG8461	0.324417	2.28211	1.00491	0.316126	0.999852
Akap200	0.360388	7.75375	1.0031	0.316561	0.999852
CG42541	-0.344903	5.80774	1.00293	0.316603	0.999852
Mcm5	0.378496	1.2462	1.00289	0.316613	0.999852
LTV1	-0.385932	7.80768	1.00244	0.31672	0.999852
CG14945	-0.383236	6.48545	1.00165	0.316912	0.999852
CG9723	0.297445	3.37057	1.00068	0.317146	0.999852
CG14450	-0.280251	3.46741	1.00045	0.317201	0.999852
S2P	0.259029	4.53397	1.0004	0.317213	0.999852
l(2)01289	-0.262764	7.03724	1.00027	0.317245	0.999852
CG9377	-1.00132	5.11023	1.00014	0.317277	0.999852
CG5065	-0.407688	8.23889	0.999002	0.317552	0.999852
CG18600	0.308565	3.26556	0.998947	0.317565	0.999852
CG8372	-0.253873	4.63062	0.998935	0.317568	0.999852
Cyp4p2	-0.405893	3.03256	0.998502	0.317673	0.999852
CG1673	0.375342	6.1124	0.998112	0.317768	0.999852
Atg5	-0.258645	3.75515	0.998065	0.317779	0.999852
CG15399	-0.736013	2.72577	0.998019	0.31779	0.999852
CG7048	-0.260837	4.33185	0.997492	0.317918	0.999852
CG6967	-1.15201	1.31676	0.997346	0.317953	0.999852
CG13739	0.332354	4.8729	0.997052	0.318025	0.999852
CG1774	0.398234	5.65734	0.996971	0.318045	0.999852
hng2	0.392434	1.50105	0.996956	0.318048	0.999852
Taf13	-0.286951	3.42615	0.994529	0.318638	0.999852
gt	-0.428179	1.63655	0.993331	0.31893	0.999852
CG30022	-0.266371	4.48146	0.993141	0.318976	0.999852
geminin	0.288582	3.45448	0.992244	0.319195	0.999852
Ady43A	0.319364	4.8531	0.991871	0.319286	0.999852
grnd	0.253736	4.5528	0.991701	0.319327	0.999852
CG10257	-0.285165	3.90742	0.988664	0.320069	0.999852
nompA	-0.501292	2.38049	0.987177	0.320433	0.999852
CG9588	0.269594	4.29498	0.987134	0.320444	0.999852
Ref1	-0.23726	6.05167	0.987105	0.320451	0.999852
CG14817	-0.257015	4.22691	0.986747	0.320539	0.999852
CG1688	-0.285094	4.38562	0.981951	0.321718	0.999852
CG5867	0.419968	8.84836	0.980804	0.322	0.999852
Hsp68	0.548273	3.54009	0.980349	0.322113	0.999852
CG8435	-0.285741	3.21806	0.980242	0.322139	0.999852
CG1544	0.713117	3.95356	0.979906	0.322222	0.999852
CG33939	-0.552179	1.74275	0.979561	0.322307	0.999852
Gnmt	-1.54232	4.8887	0.97942	0.322342	0.999852
CycE	0.371532	1.31313	0.979188	0.322399	0.999852
Kap3	0.268747	6.48326	0.979012	0.322443	0.999852
CG6362	-0.373869	2.19772	0.978271	0.322626	0.999852
CG13071	-1.25916	1.75085	0.977929	0.322711	0.999852
CG34208	0.827461	0.142624	0.977033	0.322932	0.999852
rdhB	-0.306295	7.3601	0.97572	0.323258	0.999852
CDase	-0.283626	6.09928	0.975211	0.323384	0.999852
CG11377	-0.323191	4.46882	0.974464	0.323569	0.999852
CG1827	-0.314622	4.25409	0.973975	0.323691	0.999852
SmD1	-0.378278	2.17615	0.972883	0.323962	0.999852
Map60	0.264766	3.66883	0.972377	0.324088	0.999852
TotX	-1.04253	2.47951	0.970881	0.324461	0.999852
CG32164	-0.332184	4.80161	0.969546	0.324793	0.999852
sxe2	0.512417	5.60748	0.969476	0.324811	0.999852
CG18130	-0.370351	1.5795	0.968703	0.325004	0.999852
CG14968	-0.383378	1.92479	0.967872	0.325212	0.999852
Rbbp5	-0.292785	2.88336	0.967856	0.325216	0.999852
Mgat2	0.294981	6.73595	0.967634	0.325271	0.999852
p38a	-0.519963	3.56308	0.967457	0.325315	0.999852
SA	-0.253642	5.1526	0.967292	0.325356	0.999852
GCS2beta	0.284955	5.22072	0.966951	0.325442	0.999852
CG6282	-0.279326	6.4375	0.966667	0.325513	0.999852
ple	0.276641	7.16632	0.966556	0.325541	0.999852
Uhg2	-0.335261	2.50645	0.966476	0.325561	0.999852
CG32695	0.327715	5.21436	0.962869	0.326465	0.999852
CR45018	-0.289883	3.41211	0.962769	0.32649	0.999852
Kaz1-ORFB	0.493634	4.23572	0.962279	0.326613	0.999852
CG43322	0.326856	2.00896	0.96213	0.326651	0.999852
GluRIIA	-0.295587	3.37434	0.962075	0.326665	0.999852
ITP	-0.238661	6.75666	0.962016	0.326679	0.999852
CG7430	0.383546	8.88564	0.962007	0.326682	0.999852
CG8547	0.242398	7.59707	0.961671	0.326766	0.999852
CR45621	-0.548612	0.455711	0.961348	0.326847	0.999852
Spn47C	-0.469315	5.25847	0.961248	0.326873	0.999852
CG14966	-0.371735	1.8876	0.960854	0.326972	0.999852
CG15382	0.465606	0.341942	0.959878	0.327217	0.999852
CG11839	0.366907	1.54967	0.957279	0.327873	0.999852
Cyp313a4	-0.347336	1.62515	0.957265	0.327877	0.999852
CG8607	-0.360779	1.64765	0.956913	0.327966	0.999852
CG17230	0.267442	3.81038	0.956848	0.327982	0.999852
CG1657	-0.257205	7.37457	0.956648	0.328033	0.999852
Cp7Fb	0.453446	0.542443	0.956306	0.328119	0.999852
Rpb11	-0.346837	2.56604	0.954631	0.328543	0.999852
eag	-0.320467	6.60983	0.954144	0.328667	0.999852
SMC2	0.313151	2.67119	0.952871	0.32899	0.999852
SmydA-1	0.477765	3.12776	0.95205	0.329198	0.999852
CG6800	-0.455181	0.460829	0.95164	0.329302	0.999852
CR44383	-0.701703	0.369763	0.950464	0.329601	0.999852
CG11790	-0.281681	5.35276	0.949197	0.329924	0.999852
sdt	-0.235362	8.07411	0.94911	0.329946	0.999852
CR46006	-0.382961	2.59622	0.945557	0.330853	0.999852
CD98hc	-0.226299	7.89708	0.945366	0.330902	0.999852
rho-4	0.254163	4.41659	0.944683	0.331076	0.999852
Phax	0.254529	3.82243	0.943309	0.331428	0.999852
gammaCOP	0.266546	6.31619	0.943106	0.33148	0.999852
Pmp70	0.309497	7.03113	0.942773	0.331566	0.999852
CG12863	0.389134	1.97599	0.942503	0.331635	0.999852
sud1	-0.320219	2.7625	0.941659	0.331851	0.999852
rgr	0.439186	4.85248	0.940071	0.33226	0.999852
CG18870	-0.264575	3.80083	0.940034	0.332269	0.999852
CR42860	0.439367	0.560155	0.939531	0.332399	0.999852
Pglym78	0.31002	8.3795	0.939523	0.332401	0.999852
robo2	0.294	3.5663	0.938756	0.332598	0.999852
CG42326	0.360746	5.50845	0.937301	0.332973	0.999852
MFS16	-0.30508	5.00028	0.936302	0.333231	0.999852
pgant3	0.242183	4.43657	0.936284	0.333235	0.999852
ergic53	0.340065	6.39922	0.935978	0.333314	0.999852
Moe	-0.221295	8.72958	0.935512	0.333435	0.999852
Ppt1	-0.359486	2.60815	0.934948	0.333581	0.999852
GstZ2	-0.421337	5.17812	0.934699	0.333645	0.999852
por	-0.289959	2.93298	0.933995	0.333827	0.999852
CG6279	0.475051	0.884706	0.933971	0.333833	0.999852
Wnt6	-0.296304	4.67102	0.933722	0.333898	0.999852
CG11723	-0.245062	4.15004	0.932352	0.334252	0.999852
PGRP-LA	-0.260087	5.72318	0.931779	0.334401	0.999852
CG1814	-0.237091	6.5973	0.931454	0.334485	0.999852
Trpm	-0.236432	6.763	0.93117	0.334559	0.999852
CG9386	-0.270477	3.01059	0.930245	0.334799	0.999852
CG18249	0.567785	4.08373	0.930225	0.334804	0.999852
CG4686	-0.267599	3.11344	0.929252	0.335057	0.999852
mRpS35	-0.300751	4.43511	0.928118	0.335352	0.999852
CG9701	0.317373	4.49776	0.927832	0.335427	0.999852
rst	0.286596	3.68798	0.92722	0.335586	0.999852
CG10340	0.247055	5.22948	0.925849	0.335944	0.999852
CG31207	-0.32479	5.15189	0.925558	0.33602	0.999852
Las	0.260654	5.17332	0.925008	0.336163	0.999852
CG1129	0.269109	4.40196	0.924938	0.336182	0.999852
CG9391	-0.233415	6.90878	0.924482	0.336301	0.999852
Fen1	0.380944	1.35081	0.923753	0.336491	0.999852
dpr2	-0.316726	3.57536	0.921231	0.337152	0.999852
CG3368	0.241488	5.14643	0.919199	0.337685	0.999852
Lst	-0.450923	6.86732	0.918273	0.337929	0.999852
mthl10	-0.3369	4.9248	0.916789	0.338319	0.999852
CG3651	0.246547	4.19935	0.914622	0.338891	0.999852
CG8243	0.255054	5.33967	0.913722	0.339129	0.999852
CG7509	-0.507294	4.32179	0.913714	0.339131	0.999852
CG9733	-0.441169	1.92054	0.913667	0.339143	0.999852
Mfap1	0.285533	4.05304	0.912694	0.339401	0.999852
CG11601	-0.257769	4.26606	0.912637	0.339416	0.999852
fal	-0.278199	3.30922	0.911508	0.339715	0.999852
CG10581	-0.341849	2.14171	0.911502	0.339716	0.999852
Itgbn	0.494074	0.8605	0.910878	0.339882	0.999852
MFS10	-0.512238	0.270148	0.910475	0.339988	0.999852
CG17224	-0.574294	4.44817	0.910463	0.339992	0.999852
ssh	0.227284	6.09387	0.909315	0.340296	0.999852
CG8860	-0.388042	1.95208	0.909209	0.340324	0.999852
SmD2	-0.283195	4.34087	0.909057	0.340365	0.999852
CG5278	0.386128	2.25892	0.905767	0.34124	0.999852
CG16772	0.577923	7.2971	0.905569	0.341293	0.999852
CG12502	0.286125	5.70801	0.904662	0.341535	0.999852
CG9098	0.314125	3.39767	0.904348	0.341618	0.999852
blow	-0.267267	5.17583	0.902805	0.342031	0.999852
mthl5	-0.289985	3.42674	0.902102	0.342219	0.999852
Dr	0.474363	3.27867	0.901639	0.342342	0.999852
CG5612	0.26559	5.75914	0.901399	0.342407	0.999852
Fdx2	0.260647	4.57225	0.900852	0.342553	0.999852
CG17691	0.245457	6.53602	0.900526	0.342641	0.999852
CG13893	-0.277976	3.16073	0.899844	0.342824	0.999852
lt	-0.226449	5.94146	0.899409	0.34294	0.999852
srl	0.313827	4.15558	0.899025	0.343043	0.999852
Arfip	0.250438	4.70909	0.898695	0.343132	0.999852
uri	0.327619	2.48726	0.896368	0.343758	0.999852
Nep5	-0.46809	0.49133	0.895968	0.343865	0.999852
CG32182	-0.475211	0.330634	0.895757	0.343922	0.999852
ric8a	0.240894	4.32424	0.895662	0.343948	0.999852
CycD	0.273495	3.45187	0.894266	0.344324	0.999852
udd	-0.30845	3.31742	0.893614	0.3445	0.999852
LysP	1.75916	1.81234	0.89313	0.344631	0.999852
BTBD9	0.273023	5.29638	0.891713	0.345013	0.999852
bcn92	-0.278398	4.05241	0.89048	0.345347	0.999852
CG2701	0.22978	5.2477	0.890336	0.345386	0.999852
RpI12	-0.357957	1.31559	0.890329	0.345388	0.999852
Mul1	0.268848	3.15194	0.889913	0.345501	0.999852
CG11835	0.26503	4.0226	0.889532	0.345604	0.999852
Rrp46	-0.371262	1.90139	0.888727	0.345823	0.999852
CG42788	0.243044	7.59419	0.887402	0.346182	0.999852
CG14463	-0.325997	1.85862	0.885545	0.346688	0.999852
rev7	-0.319988	1.91694	0.88545	0.346713	0.999852
CG42402	-0.324726	5.28804	0.885403	0.346726	0.999852
CG7560	0.596442	4.66778	0.884237	0.347044	0.999852
Obp99c	0.465973	9.0774	0.884185	0.347058	0.999852
CG12926	-0.260766	4.44061	0.883667	0.347199	0.999852
GstO3	0.315719	5.77227	0.883382	0.347277	0.999852
CG14313	-0.477362	-0.00151461	0.883347	0.347287	0.999852
l(1)G0156	0.390404	8.71985	0.883084	0.347358	0.999852
Sidpn	-0.329353	5.14812	0.882806	0.347434	0.999852
CG4766	-0.294437	4.07206	0.882113	0.347623	0.999852
Prpk	-0.29002	2.9793	0.879659	0.348295	0.999852
Ranbp11	-0.258187	3.73218	0.87896	0.348487	0.999852
mod(r)	-0.222735	5.37747	0.878351	0.348654	0.999852
CG4887	-0.273383	6.14365	0.876704	0.349106	0.999852
CG8654	-0.476869	6.67957	0.875399	0.349465	0.999852
ave	0.287967	2.73893	0.874597	0.349686	0.999852
Sdr	0.247563	5.06368	0.874472	0.34972	0.999852
CG17904	-0.255006	4.37907	0.873671	0.349941	0.999852
Rrp1	0.801272	3.13234	0.871456	0.350552	0.999852
CG17323	0.24128	4.87005	0.871291	0.350598	0.999852
ptc	-0.282604	3.46485	0.871179	0.350629	0.999852
CR45054	-0.476177	0.345022	0.870897	0.350707	0.999852
dila	-0.454214	0.788806	0.869839	0.351	0.999852
Oseg6	-0.307825	2.53159	0.869656	0.351051	0.999852
AdSS	-0.208843	7.22605	0.869264	0.351159	0.999852
CG11275	-0.246195	5.93629	0.869181	0.351182	0.999852
lz	-0.276151	4.37983	0.868779	0.351294	0.999852
snRNP-U1-C	0.285869	3.26485	0.868142	0.35147	0.999852
CG44195	-0.367137	4.19213	0.866417	0.351949	0.999852
CR44779	-0.452587	2.50019	0.86632	0.351976	0.999852
CG15169	-0.403837	2.86578	0.865366	0.352241	0.999852
GatB	0.267815	3.46946	0.864582	0.35246	0.999852
CG7461	0.260283	7.99826	0.864426	0.352503	0.999852
CR44892	0.447389	0.43221	0.864317	0.352534	0.999852
Tsp66E	0.251685	6.47328	0.863842	0.352666	0.999852
klu	0.327384	2.19903	0.863812	0.352674	0.999852
Hsepi	0.248196	4.72285	0.863412	0.352786	0.999852
CG8173	0.398549	1.18991	0.863386	0.352793	0.999852
CG5446	-0.236811	4.5554	0.863288	0.35282	0.999852
CG15020	-0.535	1.68119	0.863113	0.352869	0.999852
Pvf1	0.29104	3.58425	0.862711	0.352981	0.999852
CR44981	-0.386588	1.66785	0.862606	0.35301	0.999852
CG4972	-0.242345	5.89067	0.861877	0.353214	0.999852
Cyp12e1	-0.295354	3.80801	0.861365	0.353357	0.999852
CG5003	-0.230712	4.65809	0.861045	0.353447	0.999852
CG5149	-0.236343	5.03804	0.860338	0.353644	0.999852
PRAS40	-0.23427	5.60143	0.860087	0.353714	0.999852
flfl	-0.230573	7.21522	0.860032	0.35373	0.999852
CG7458	0.312162	2.78341	0.859119	0.353985	0.999852
rn	-0.325893	4.3889	0.859016	0.354014	0.999852
Clk	-0.229327	5.96484	0.858521	0.354153	0.999852
tobi	2.32974	3.78496	0.858155	0.354255	0.999852
pk	-0.267096	4.2571	0.857738	0.354372	0.999852
CG4896	0.260437	5.45567	0.857576	0.354418	0.999852
mthl9	-0.415897	1.38012	0.857518	0.354434	0.999852
CG5611	0.259769	3.25122	0.856799	0.354636	0.999852
pio	0.256871	7.7372	0.856189	0.354807	0.999852
CG7200	0.277422	2.86776	0.855458	0.355013	0.999852
Dak1	-0.211764	7.23981	0.855452	0.355015	0.999852
Dnz1	-0.21413	5.77777	0.855003	0.355141	0.999852
CG4096	0.312134	6.09174	0.854713	0.355222	0.999852
CG8051	0.329019	3.84302	0.85444	0.355299	0.999852
mRpL41	-0.258192	3.51424	0.853707	0.355506	0.999852
CG8520	0.267406	5.74716	0.85321	0.355646	0.999852
CG4942	0.357489	2.00435	0.853061	0.355688	0.999852
Nup50	0.255016	3.74569	0.852337	0.355892	0.999852
CG11788	0.444188	2.46038	0.851139	0.35623	0.999852
mRpS28	0.263467	3.96412	0.851011	0.356267	0.999852
Parg	0.268146	3.59494	0.850838	0.356315	0.999852
CG4594	0.335233	2.30117	0.850543	0.356399	0.999852
mei-S332	0.461444	0.887946	0.849391	0.356725	0.999852
CG5399	1.10742	2.78494	0.848345	0.357021	0.999852
CG11672	2.16066	3.02274	0.848245	0.357049	0.999852
Rev1	-0.27655	3.44362	0.846488	0.357548	0.999852
alpha-Est2	0.49977	5.57835	0.845353	0.35787	0.999852
CG11876	0.329886	8.38366	0.845036	0.357961	0.999852
drk	-0.227602	6.25084	0.844357	0.358154	0.999852
CG7966	0.468221	5.47399	0.844352	0.358155	0.999852
CG15914	-0.347342	1.36235	0.843595	0.358371	0.999852
CG10189	0.275129	3.44017	0.842088	0.3588	0.999852
NT5E-2	-0.375895	4.36962	0.842044	0.358813	0.999852
Oseg5	-0.359218	1.39996	0.841932	0.358845	0.999852
mst	-0.433485	2.35012	0.841788	0.358886	0.999852
SREBP	0.219225	8.38489	0.840642	0.359213	0.999852
CG3588	-0.348237	6.84342	0.840405	0.359281	0.999852
CG43673	2.42986	5.706	0.840286	0.359315	0.999852
CG4452	0.230524	5.29066	0.839406	0.359567	0.999852
hebe	-0.277998	5.809	0.839145	0.359641	0.999852
pxb	0.297066	2.96251	0.838819	0.359735	0.999852
htl	-0.225579	5.15609	0.837851	0.360012	0.999852
Gmer	0.317955	2.50469	0.836298	0.360458	0.999852
Snx3	-0.206273	6.86001	0.835974	0.360551	0.999852
HGTX	0.409357	0.651899	0.835329	0.360736	0.999852
CG17005	1.06191	2.60566	0.835063	0.360813	0.999852
CG43114	0.515483	4.47211	0.834799	0.360889	0.999852
mRpL30	-0.223929	4.44303	0.834694	0.360919	0.999852
HipHop	0.346556	1.90208	0.833405	0.36129	0.999852
gce	-0.225652	5.68265	0.832591	0.361524	0.999852
Duox	0.419705	4.34368	0.831319	0.361891	0.999852
CG9662	-0.324182	3.43962	0.830961	0.361995	0.999852
CG4203	-0.269301	3.35726	0.830415	0.362152	0.999852
InR	-0.315111	5.84819	0.829762	0.362341	0.999852
cu	0.352487	5.59884	0.82814	0.362811	0.999852
Dysb	0.308504	2.62534	0.82721	0.363081	0.999852
LKRSDH	0.268438	4.83629	0.826992	0.363144	0.999852
Rap2l	-0.217011	5.38938	0.826026	0.363424	0.999852
Pten	-0.223284	5.22661	0.82586	0.363472	0.999852
ND-75	0.251732	9.04047	0.824824	0.363773	0.999852
CG11555	-0.274407	3.15735	0.824211	0.363952	0.999852
CG17807	-0.279336	3.35717	0.821283	0.364805	0.999852
dsb	0.573621	6.17848	0.819808	0.365236	0.999852
CG7675	0.24737	6.1939	0.818602	0.365589	0.999852
phm	0.673453	0.66772	0.817878	0.365801	0.999852
CG13116	-0.297777	4.21318	0.817764	0.365835	0.999852
CG42747	-0.319877	2.27492	0.817739	0.365842	0.999852
CG14434	0.338488	2.38742	0.816581	0.366182	0.999852
CG6752	-0.313258	3.079	0.816249	0.366279	0.999852
Grip128	0.246449	3.54309	0.816222	0.366287	0.999852
Rgk1	0.313881	5.68599	0.816096	0.366324	0.999852
CG10863	-0.351272	7.12595	0.815705	0.366439	0.999852
cutlet	-0.395135	0.875694	0.814941	0.366663	0.999852
Ef1alpha48D	0.321313	12.842	0.814887	0.366679	0.999852
CG31051	-0.291657	3.07121	0.814588	0.366767	0.999852
Obp57c	-0.326587	6.73883	0.813964	0.366951	0.999852
ATPsynCF6	0.282919	7.99867	0.813896	0.366971	0.999852
Ubi-p5E	-0.211746	8.45617	0.813871	0.366978	0.999852
CG7275	-0.264051	3.86902	0.813719	0.367023	0.999852
SF1	-0.260429	6.15606	0.813414	0.367113	0.999852
CG34054	-0.5633	2.63454	0.811417	0.367702	0.999852
ATPsyndelta	0.291862	8.10484	0.811058	0.367808	0.999852
AsnRS-m	0.279576	2.45966	0.809996	0.368122	0.999852
CG10625	-0.352404	1.37458	0.808838	0.368464	0.999852
CG4593	0.256164	3.66429	0.808759	0.368487	0.999852
CG9396	-0.573619	4.65419	0.808498	0.368565	0.999852
Dsp1	-0.232726	6.70647	0.806911	0.369035	0.999852
Tm1	0.447042	9.03112	0.80595	0.36932	0.999852
Mlc1	0.6523	8.92416	0.804719	0.369686	0.999852
CG6812	-0.231885	5.09535	0.804399	0.369781	0.999852
CG4287	-0.225724	5.58377	0.803329	0.3701	0.999852
CG4159	0.290379	3.07671	0.803025	0.37019	0.999852
CG34227	0.877442	3.52617	0.801585	0.37062	0.999852
angel	0.258987	3.01437	0.801332	0.370695	0.999852
CG8460	-0.321256	3.43901	0.800407	0.370972	0.999852
CG13868	0.354599	9.21025	0.799346	0.371289	0.999852
CG8560	0.70123	0.640967	0.799332	0.371293	0.999852
CG9855	-0.304378	1.97543	0.798616	0.371507	0.999852
CR42861	-0.276583	2.94238	0.798382	0.371577	0.999852
CG12877	-0.259059	4.28352	0.798121	0.371656	0.999852
Mcm3	0.383892	0.970387	0.797519	0.371836	0.999852
mRpL13	0.255306	3.27205	0.797484	0.371847	0.999852
CG10562	-0.293806	5.00605	0.797145	0.371948	0.999852
CG12279	-0.312672	2.9349	0.796468	0.372151	0.999852
janA	-0.316879	3.92258	0.796229	0.372223	0.999852
Spn88Eb	0.642048	3.67879	0.79561	0.372409	0.999852
CG33155	0.353941	0.909044	0.79406	0.372875	0.999852
CG6136	0.289572	2.42494	0.793449	0.373059	0.999852
Cyp9b1	0.312969	4.19243	0.793279	0.37311	0.999852
shakB	-0.285705	6.38034	0.792682	0.37329	0.999852
CG31121	-0.234128	4.11213	0.792542	0.373333	0.999852
CG31871	-0.300736	2.70909	0.791596	0.373618	0.999852
chp	0.392229	11.1858	0.78976	0.374173	0.999852
CG9572	0.391367	6.76305	0.789521	0.374245	0.999852
Ranbp9	0.325145	4.51297	0.789502	0.374251	0.999852
CG31111	0.330594	1.53902	0.789472	0.37426	0.999852
peb	-0.245289	5.18381	0.789399	0.374282	0.999852
PPO1	-0.984221	5.69915	0.787851	0.374751	0.999852
spz3	0.3225	3.25211	0.786731	0.375091	0.999852
CG7149	-0.212267	6.43208	0.786427	0.375183	0.999852
Vps60	0.206708	5.69567	0.786117	0.375277	0.999852
CG2200	-0.239901	4.22001	0.785269	0.375535	0.999852
Slbp	0.251672	3.43911	0.784979	0.375623	0.999852
Lgr1	0.262492	5.12509	0.784732	0.375698	0.999852
CG31431	-0.258685	2.76903	0.783676	0.376019	0.999852
CG5172	-1.81293	4.64772	0.783549	0.376058	0.999852
alphaTub84B	0.208141	9.98328	0.783522	0.376066	0.999852
E(spl)mbeta-HLH	-0.274391	3.40937	0.783189	0.376168	0.999852
Sec5	0.22605	4.996	0.78236	0.37642	0.999852
DIP-alpha	-0.325775	3.11844	0.782033	0.37652	0.999852
CG12576	0.225059	6.63546	0.781264	0.376755	0.999852
CG34393	0.287512	4.11446	0.780895	0.376868	0.999852
Calx	0.268302	8.20182	0.780369	0.377028	0.999852
CG7601	0.253347	4.54722	0.780164	0.377091	0.999852
D19B	0.232869	4.71361	0.779865	0.377183	0.999852
CR43837	0.432607	0.414974	0.779708	0.37723	0.999852
CG31648	0.273038	3.29178	0.779411	0.377321	0.999852
mus101	-0.293705	2.94504	0.779257	0.377369	0.999852
CCHa1-R	0.312951	2.39929	0.77839	0.377634	0.999852
CG43980	0.588033	1.3549	0.778108	0.37772	0.999852
Prp38	0.241092	3.94392	0.778073	0.377731	0.999852
Toll-7	0.269343	5.25062	0.777526	0.377899	0.999852
CG15506	0.478639	1.97716	0.775444	0.378538	0.999852
CG7582	0.278761	5.32197	0.774672	0.378776	0.999852
RfC4	0.287642	2.94711	0.773908	0.379011	0.999852
Elal	0.390495	6.69038	0.773876	0.379021	0.999852
CG9304	0.255082	5.05207	0.772813	0.379348	0.999852
Sik3	-0.20913	6.15592	0.772566	0.379424	0.999852
Thor	0.375532	8.01957	0.770898	0.379939	0.999852
Rcd4	-0.297354	1.98691	0.770708	0.379998	0.999852
CG8397	-0.237939	6.09793	0.770455	0.380076	0.999852
CG30051	0.350804	1.60237	0.769548	0.380357	0.999852
Trissin	-0.24726	3.90054	0.769332	0.380424	0.999852
mRpS21	-0.260621	2.65421	0.768973	0.380535	0.999852
Nnf1a	-0.404633	0.530443	0.768353	0.380727	0.999852
Ent2	0.273596	5.06115	0.767884	0.380872	0.999852
mth	-0.265606	4.57117	0.767315	0.381049	0.999852
CG33914	-0.443199	0.148448	0.76666	0.381252	0.999852
CG9416	0.329417	4.94256	0.766307	0.381362	0.999852
CG4164	0.281499	4.85582	0.765775	0.381527	0.999852
Myo31DF	0.238316	5.6638	0.765644	0.381568	0.999852
CG9143	0.231466	4.12504	0.765392	0.381646	0.999852
Hpr1	-0.236237	4.12469	0.763517	0.38223	0.999852
CG11353	0.595915	1.45083	0.763227	0.38232	0.999852
Maf1	-0.211026	6.73612	0.761637	0.382817	0.999852
CG5973	-0.234476	7.36667	0.761532	0.38285	0.999852
SdhB	0.219991	8.22407	0.761146	0.38297	0.999852
CG4078	0.243579	3.16508	0.760936	0.383036	0.999852
P58IPK	0.284121	5.81088	0.760631	0.383131	0.999852
U3-55K	0.280066	2.62161	0.758644	0.383753	0.999852
Pex6	0.213386	4.95935	0.758539	0.383786	0.999852
Arp3	0.223603	5.06323	0.757941	0.383974	0.999852
barc	-0.223113	5.0208	0.757632	0.384071	0.999852
CG9706	0.244538	4.30896	0.756406	0.384456	0.999852
Aatf	0.248313	3.44168	0.756308	0.384486	0.999852
Ucp4A	0.203396	5.63098	0.755752	0.384661	0.999852
Nhe1	0.219196	4.95763	0.753531	0.385361	0.999852
Act57B	0.468853	10.7612	0.753499	0.385371	0.999852
CG30460	0.217142	6.17004	0.753327	0.385425	0.999852
CG5707	0.291802	6.47479	0.753118	0.385491	0.999852
Srp54	0.228367	5.88923	0.752908	0.385557	0.999852
nbs	-0.237597	3.87454	0.752371	0.385726	0.999852
CG10512	-0.310168	5.22284	0.751538	0.38599	0.999852
CR44023	-0.39744	1.25029	0.750361	0.386362	0.999852
Or47a	0.37784	0.672395	0.749937	0.386496	0.999852
CG14411	-0.207014	5.67988	0.748753	0.386871	0.999852
CG15368	0.524568	1.12673	0.748612	0.386916	0.999852
CG10420	0.238081	3.83367	0.748342	0.387002	0.999852
Tsp2A	0.423383	0.439854	0.747212	0.38736	0.999852
CG30424	0.275379	2.5486	0.746793	0.387494	0.999852
CG17739	-0.210759	8.74603	0.746651	0.387539	0.999852
CG13999	0.285459	3.50179	0.74554	0.387892	0.999852
CG14353	-0.266022	3.15585	0.745515	0.3879	0.999852
CG13163	-0.258942	2.74759	0.745476	0.387912	0.999852
Mst36Fb	-0.461964	0.180708	0.745082	0.388038	0.999852
CG1888	-0.248071	4.29023	0.744774	0.388136	0.999852
CG6356	0.221409	6.3764	0.744713	0.388155	0.999852
pgant2	-0.212726	5.8999	0.744401	0.388255	0.999852
2016-09-01	-0.232237	4.81297	0.743069	0.38868	0.999852
CG9400	-0.346087	3.98735	0.742645	0.388815	0.999852
elgi	-0.213154	4.42094	0.741849	0.389069	0.999852
Ef1beta	0.276262	9.09987	0.741621	0.389142	0.999852
CG7220	0.239868	8.61264	0.741246	0.389262	0.999852
NELF-B	0.230697	3.5228	0.740867	0.389383	0.999852
CG13022	0.468776	1.83135	0.740472	0.38951	0.999852
inaD	-0.25272	9.69416	0.739848	0.38971	0.999852
uex	-0.20697	6.33337	0.739158	0.389931	0.999852
Pex14	-0.23522	4.78736	0.739035	0.38997	0.999852
CG3655	-0.207223	6.06551	0.738418	0.390168	0.999852
CG42694	-0.379467	2.06716	0.737853	0.39035	0.999852
CG5704	-0.309352	3.31869	0.737556	0.390445	0.999852
l(3)L1231	-0.201841	6.7013	0.736952	0.390639	0.999852
CG3769	-0.438993	0.373128	0.736905	0.390654	0.999852
tey	-0.304384	2.37019	0.73603	0.390935	0.999852
Drep1	0.212917	4.837	0.735849	0.390994	0.999852
Nup214	0.240554	4.84214	0.735486	0.391111	0.999852
Shroom	0.263177	6.28083	0.734885	0.391304	0.999852
wb	-0.266624	4.65338	0.734482	0.391434	0.999852
eater	-0.389209	3.66115	0.733999	0.39159	0.999852
Strumpellin	0.221364	4.69947	0.733625	0.391711	0.999852
Gyc32E	-0.37085	1.31	0.733512	0.391747	0.999852
CG5849	0.350842	3.8336	0.733393	0.391785	0.999852
Rrp4	-0.260993	3.55728	0.732607	0.39204	0.999852
IntS12	0.306218	1.64511	0.731246	0.39248	0.999852
CG8563	-0.589785	0.250523	0.730043	0.392869	0.999852
Sply	0.226656	6.34684	0.729896	0.392917	0.999852
CG14881	-0.254982	2.78531	0.729707	0.392978	0.999852
U2af38	-0.264439	4.19621	0.729478	0.393052	0.999852
CG30380	0.456039	0.098325	0.728326	0.393426	0.999852
drm	0.253611	4.02891	0.727585	0.393667	0.999852
CG14864	-0.35966	1.12736	0.726973	0.393866	0.999852
Pak3	-0.197699	5.7094	0.726304	0.394084	0.999852
CG32052	0.289676	4.46293	0.725986	0.394187	0.999852
CG15536	-0.296068	1.83668	0.725964	0.394195	0.999852
sv	-0.228185	5.46136	0.725906	0.394214	0.999852
Archease	0.251596	3.37316	0.725523	0.394338	0.999852
sob	0.362128	0.986719	0.725402	0.394378	0.999852
Trip1	0.251609	7.78992	0.725163	0.394455	0.999852
NimC1	0.359151	5.82852	0.724957	0.394523	0.999852
SdhD	0.284993	7.24986	0.724468	0.394682	0.999852
Prm	0.589162	9.37376	0.724446	0.394689	0.999852
l(1)G0196	-0.21843	8.28662	0.724371	0.394714	0.999852
mdlc	0.342484	1.58285	0.724074	0.394811	0.999852
Yp3	0.708345	13.9429	0.723918	0.394862	0.999852
CG34402	-0.362382	2.58866	0.72316	0.395109	0.999852
Pdfr	0.250128	5.78154	0.722546	0.39531	0.999852
CG10799	-0.28877	5.75111	0.722336	0.395379	0.999852
mRpL10	-0.221365	4.46292	0.722327	0.395382	0.999852
Pxd	-1.39833	0.845757	0.722252	0.395406	0.999852
ytr	-0.258414	5.8163	0.72178	0.395561	0.999852
CG6688	0.514189	0.747202	0.721729	0.395577	0.999852
PK2-R2	0.415247	0.758291	0.721723	0.395579	0.999852
nmdyn-D6	-0.391635	1.04667	0.72119	0.395754	0.999852
l(2)k14505	0.206523	4.49805	0.721177	0.395758	0.999852
CG1545	-0.272553	4.40466	0.720847	0.395866	0.999852
SERCA	0.505993	11.7131	0.720295	0.396047	0.999852
COX5A	0.278442	8.86616	0.719887	0.396181	0.999852
CG15202	0.280185	5.49653	0.719623	0.396268	0.999852
CG42261	0.280456	5.49941	0.719449	0.396325	0.999852
GalNAc-T2	0.222424	5.02758	0.719434	0.39633	0.999852
NimC2	0.453583	3.31371	0.718945	0.39649	0.999852
Ilp3	0.447887	4.68092	0.718683	0.396576	0.999852
Ipp	-0.201587	8.45477	0.718202	0.396734	0.999852
calypso	-0.24707	3.39871	0.717908	0.396831	0.999852
Ptpa	-0.235723	4.08394	0.716614	0.397257	0.999852
zfh2	-0.209094	6.67126	0.716055	0.397441	0.999852
dia	0.21578	5.37763	0.715771	0.397535	0.999852
Nup37	0.319457	1.76396	0.715741	0.397544	0.999852
CG17186	0.322563	1.93933	0.715509	0.397621	0.999852
Adam	-0.235109	6.66566	0.715054	0.397771	0.999852
CG16940	0.203539	5.31327	0.71502	0.397782	0.999852
Nedd4	-0.21294	7.44938	0.714817	0.397849	0.999852
CG14314	-0.259329	4.37735	0.714737	0.397876	0.999852
Rim2	0.198848	6.65707	0.714569	0.397931	0.999852
vn	-0.21304	4.47648	0.711999	0.398781	0.999852
slam	0.312373	1.24012	0.71176	0.39886	0.999852
Cyp4ac3	0.372259	3.34168	0.710374	0.39932	0.999852
CG14785	-0.325159	1.04535	0.710075	0.399419	0.999852
wupA	0.418976	8.55109	0.710042	0.39943	0.999852
CG17572	-0.302715	5.06961	0.709864	0.399489	0.999852
CG3940	-0.229755	6.48933	0.709235	0.399698	0.999852
NPFR	-0.307367	2.59043	0.708302	0.400008	0.999852
CG4752	0.472164	5.02738	0.708019	0.400102	0.999852
CG17111	0.216026	6.70395	0.707903	0.400141	0.999852
Trh	-0.299445	3.82468	0.707456	0.40029	0.999852
wnd	-0.213556	6.56309	0.707422	0.400301	0.999852
Socs36E	-0.202623	5.25263	0.706897	0.400476	0.999852
tim	-0.384381	6.33742	0.706746	0.400526	0.999852
DCTN3-p24	0.22018	4.3575	0.705672	0.400884	0.999852
CG30010	0.271659	2.63741	0.704933	0.401131	0.999852
Rgl	-0.194028	6.0883	0.704899	0.401142	0.999852
su(f)	-0.20265	4.94131	0.704895	0.401144	0.999852
CG34229	0.265822	2.43737	0.704562	0.401255	0.999852
Pp4-19C	-0.203761	4.91841	0.704394	0.401311	0.999852
CG4000	0.866807	9.40234	0.703956	0.401458	0.999852
Arc2	0.403075	1.69517	0.703187	0.401715	0.999852
blp	0.229967	4.21576	0.703024	0.401769	0.999852
Nf1	0.251125	6.94008	0.702405	0.401977	0.999852
Mdh2	0.276141	9.60068	0.702324	0.402004	0.999852
CG9492	-0.294431	4.54209	0.701857	0.40216	0.999852
TrpRS	-0.219488	4.49456	0.701069	0.402425	0.999852
Vps16B	0.254371	3.15793	0.70082	0.402508	0.999852
CG7997	0.494777	5.24623	0.700392	0.402652	0.999852
CG11752	0.282746	6.03036	0.699915	0.402812	0.999852
CG6621	-0.228723	4.6999	0.699725	0.402876	0.999852
CG8407	-0.398581	0.107358	0.699544	0.402937	0.999852
E2f2	-0.228681	3.83223	0.699352	0.403002	0.999852
CG10185	0.245398	5.38671	0.699284	0.403024	0.999852
CG13484	0.265595	2.40249	0.69894	0.40314	0.999852
ninaE	-0.243181	14.7357	0.698438	0.403309	0.999852
CG5292	-0.254907	3.18838	0.696694	0.403897	0.999852
CG30463	0.206431	5.4543	0.696555	0.403944	0.999852
caup	0.351877	2.93676	0.696358	0.40401	0.999852
CG12096	0.216905	4.21519	0.69623	0.404053	0.999852
CG14544	0.400679	0.35704	0.695715	0.404227	0.999852
bab1	-0.254502	3.05194	0.695188	0.404405	0.999852
JhI-1	-0.267361	3.20172	0.695098	0.404436	0.999852
CG13827	0.296979	1.97447	0.694912	0.404499	0.999852
CG42284	-0.289836	2.14577	0.693855	0.404856	0.999852
DNApol-alpha180	-0.427752	1.10601	0.693521	0.404969	0.999852
pita	-0.207312	4.80783	0.693273	0.405053	0.999852
Rab3-GEF	-0.26556	7.46253	0.692639	0.405268	0.999852
CG14253	-0.221235	4.22415	0.692518	0.405309	0.999852
CaBP1	0.326043	5.51485	0.692341	0.405369	0.999852
CG31235	-0.303683	4.24634	0.691563	0.405633	0.999852
rux	-0.24791	3.1881	0.691512	0.405651	0.999852
CG31793	0.229359	5.59543	0.691205	0.405755	0.999852
CG11170	-0.306807	1.51245	0.689428	0.406359	0.999852
CG10960	-0.248536	7.51214	0.68917	0.406447	0.999852
CG11248	-0.230363	4.66861	0.688863	0.406551	0.999852
MEP-1	0.377717	0.402335	0.688635	0.406629	0.999852
RhoU	-0.272075	2.57082	0.687536	0.407004	0.999852
smt3	-0.289802	6.21682	0.687499	0.407016	0.999852
poly	0.208359	4.74079	0.687323	0.407077	0.999852
atilla	-0.229271	7.10098	0.687067	0.407164	0.999852
inaF-B	0.269195	6.45076	0.686404	0.40739	0.999852
aret	0.230788	6.12954	0.68629	0.407429	0.999852
Pkc53E	-0.250017	7.40179	0.685562	0.407678	0.999852
CG34356	0.318828	4.41342	0.685538	0.407686	0.999852
CCAP-R	-0.362591	1.29983	0.684613	0.408003	0.999852
CG4424	0.328765	1.49365	0.684102	0.408178	0.999852
Cdk4	0.28492	4.11354	0.683529	0.408374	0.999852
Iml1	-0.222794	7.47288	0.68327	0.408463	0.999852
csul	0.251102	2.88393	0.682983	0.408561	0.999852
NimB4	-0.386091	4.44864	0.682978	0.408563	0.999852
CG8083	-0.474673	1.65416	0.682365	0.408774	0.999852
Cct1	0.190324	7.2997	0.682174	0.408839	0.999852
cni	-0.208445	5.12879	0.682122	0.408857	0.999852
aph-1	0.241428	3.58336	0.681929	0.408923	0.999852
CG10407	-0.390968	1.77014	0.681415	0.4091	0.999852
NFAT	-0.212133	7.06616	0.681413	0.409101	0.999852
heix	-0.228583	3.78928	0.681297	0.409141	0.999852
CG15118	-0.207774	7.28413	0.67935	0.409811	0.999852
Hayan	0.349914	3.37509	0.678974	0.40994	0.999852
Cct2	-0.203193	6.35482	0.678868	0.409977	0.999852
Hsp67Ba	0.452985	0.116625	0.678488	0.410108	0.999852
CG4813	-0.254683	2.53501	0.677491	0.410452	0.999852
neo	0.358342	1.13257	0.677491	0.410452	0.999852
CG10353	-0.200383	6.74813	0.677403	0.410482	0.999852
CG7985	0.240576	4.3898	0.677269	0.410529	0.999852
CR42491	-0.27719	4.42617	0.67721	0.410549	0.999852
Rab18	0.24379	5.49268	0.676882	0.410662	0.999852
CG12713	0.327224	1.21871	0.675355	0.411191	0.999852
[truncated: 7,240 more rows]

## Sheet: S7
Table S7. Differentially expressed genes between control and low lines selected for behavioral responses to 4-ethylguaiacol. For each gene, the log2 fold change (FC) and the log2 counts per million (CPM) are listed. Also listed is the corresponding likelihood ratio (LR), its P-value (P), and false discovery rate (FDR).
Gene Symbol	FC	CPM	LR	P	FDR
Poc1	-4.85925	3.29594	46.4943	9.18862e-12	8.48845e-08
SP1029	-2.33738	8.61148	34.5572	4.13915e-09	1.66862e-05
pwn	1.85435	3.62685	33.835	5.99897e-09	1.66862e-05
CG5835	-1.87493	3.50662	33.2133	8.25844e-09	1.66862e-05
Cyp4d1	-3.82437	4.01073	33.0393	9.03131e-09	1.66862e-05
Cpr66D	3.34447	2.27589	28.5336	9.20859e-08	0.000141782
CG14696	-1.60911	3.99991	26.243	3.01038e-07	0.000397285
CG14285	1.53763	2.64203	22.9538	1.65941e-06	0.0019162
Cdc6	3.55751	0.964998	22.6422	1.95146e-06	0.00200307
CG6071	-2.3063	1.01429	21.4211	3.68689e-06	0.00340595
CR43170	-2.26308	0.202705	19.9117	8.11005e-06	0.00681097
CG13148	1.62855	2.43258	19.6519	9.29109e-06	0.00715259
Rh7	1.4755	4.26521	19.3567	1.0844e-05	0.00770594
Spn55B	-1.53693	3.6847	17.9553	2.26153e-05	0.0149228
CG3397	-1.91546	4.7299	16.581	4.66164e-05	0.0287095
CR45706	2.06956	0.215134	16.4099	5.1017e-05	0.0294559
CG10116	1.8957	1.24771	15.8262	6.94351e-05	0.0377318
Spn47C	1.86491	5.25847	15.269	9.32354e-05	0.0478505
CR43242	1.49045	3.00503	14.9991	0.000107564	0.0499314
CG43448	-1.25694	3.06043	14.9897	0.0001081	0.0499314
ninaD	1.9577	3.74161	14.873	0.000114995	0.0505868
CG12224	-1.65101	3.2708	14.524	0.000138386	0.0549042
CG3270	1.45355	4.23505	14.4918	0.000140771	0.0549042
hui	-1.16753	5.79686	14.467	0.000142639	0.0549042
luna	-1.3709	4.18275	14.0412	0.000178851	0.0660892
CR46035	1.60295	1.94354	13.8262	0.000200521	0.0711781
CG14608	-1.46109	2.25695	13.7571	0.000208033	0.0711781
Hsp68	2.14012	3.54009	13.4018	0.000251385	0.082939
oc	-1.20543	5.07632	13.2092	0.000278585	0.0864126
CG30033	-1.14328	4.99614	13.1582	0.000286264	0.0864126
CG11529	-2.12774	1.57945	13.1341	0.000289975	0.0864126
Srp72	1.01887	5.2658	12.9758	0.000315536	0.0910914
CG31683	-1.36274	3.18448	12.6856	0.000368475	0.103151
f	-1.41918	1.86017	12.6059	0.000384529	0.104479
CR40469	-1.40236	3.72418	12.4544	0.000417018	0.110069
Cyp6a2	1.85295	6.4114	12.125	0.000497496	0.127663
rho-6	2.4914	0.407244	12.0675	0.000513086	0.128105
CG14523	-1.24191	4.59441	11.6885	0.000628874	0.152883
DnaJ-1	1.19654	6.5265	11.4599	0.000711127	0.168446
Obp8a	1.70811	4.32224	11.3971	0.00073557	0.16988
CG7845	-0.97957	3.63845	11.3438	0.000757018	0.170569
CG9616	2.21748	0.897978	11.0104	0.000905999	0.187773
CG17124	-0.98237	7.60807	11.0051	0.000908618	0.187773
ImpL1	2.59877	0.355111	10.9937	0.000914215	0.187773
CG14182	-0.958891	3.01336	10.9928	0.000914678	0.187773
CG14515	-2.03736	0.511252	10.9304	0.00094597	0.189975
CR45251	-1.5014	0.511027	10.8647	0.000980139	0.192649
Efhc1.2	1.3947	1.10882	10.7736	0.00102956	0.198147
CG31157	4.0341	0.683745	10.7121	0.00106438	0.200668
Cyp9f3Psi	-0.960785	3.44644	10.6661	0.0010912	0.201171
Hsc70-2	3.03319	2.85814	10.6335	0.0011106	0.201171
CG7130	1.52598	0.818644	10.5725	0.00114781	0.203802
CR43883	-2.07718	0.235932	10.5055	0.00119018	0.203802
CG11453	1.41692	0.552231	10.4781	0.00120795	0.203802
ImpE1	1.33092	1.81754	10.4699	0.00121337	0.203802
bgm	-1.06231	7.84066	10.3487	0.00129564	0.213734
CG5773	-1.2152	8.14106	10.246	0.00136983	0.218594
CG18327	-1.48021	4.00547	10.2212	0.00138832	0.218594
Cpr72Ec	-2.22722	7.84347	10.211	0.00139609	0.218594
CG31809	-1.60057	3.15857	10.0278	0.00154197	0.237412
CG3036	-0.870372	8.09875	9.94247	0.00161509	0.244593
CG13659	-1.25464	1.84993	9.90553	0.00164783	0.245527
CG17127	1.35804	1.23773	9.85257	0.00169595	0.248685
CG15550	-1.39444	0.963636	9.77489	0.00176912	0.255361
CG30203	0.971591	3.43493	9.70391	0.00183876	0.261331
CG31955	1.60653	1.5639	9.63296	0.00191117	0.267506
CG31300	-1.20021	4.64447	9.52647	0.00202529	0.279248
CG11378	0.951475	5.19712	9.30035	0.0022911	0.309191
APP-BP1	0.929248	3.72855	9.26486	0.00233592	0.309191
CG10562	-1.01751	5.00605	9.2365	0.00237238	0.309191
CG32686	-1.47845	1.18238	9.23345	0.00237633	0.309191
CG11403	1.26751	1.35631	9.1394	0.00250164	0.320974
grp	0.863513	5.18849	9.01989	0.00267057	0.337956
Ugt86Di	1.56026	1.2887	8.93107	0.0028036	0.349095
CG8654	-1.5659	6.67957	8.91126	0.00283418	0.349095
CG3348	1.85232	4.7437	8.88104	0.00288147	0.350251
CG13305	1.39749	4.66923	8.8396	0.00294763	0.353639
CG3987	1.67325	0.555437	8.77734	0.00304995	0.361224
CG15368	1.90446	1.12673	8.73646	0.00311909	0.364737
CG13685	0.970852	5.22353	8.61949	0.00332584	0.384052
CG14937	1.38318	0.480148	8.59124	0.00337784	0.385241
CG14669	0.969656	5.61013	8.54962	0.00345595	0.387638
CR44299	1.42737	0.335475	8.53554	0.00348278	0.387638
Parp	0.813899	4.78443	8.45293	0.00364455	0.399958
Pif1A	-1.24097	1.28661	8.41556	0.00372024	0.399958
coro	0.691801	6.48317	8.40471	0.00374249	0.399958
CG8401	1.10677	3.0435	8.39302	0.00376665	0.399958
Alg-2	1.14114	4.69053	8.35397	0.00384845	0.404
26-29-p	-0.983418	6.97043	8.31415	0.00393374	0.408314
CG10550	-0.754797	7.65857	8.21613	0.00415197	0.422643
CG30054	1.46727	5.34713	8.21118	0.0041633	0.422643
CG12116	-0.835347	8.57564	8.06708	0.00450767	0.452628
HIP	-1.74197	3.70914	8.02331	0.0046179	0.458712
CG16898	-1.52408	3.98651	7.98839	0.00470783	0.462669
Cpr76Bc	-1.98513	2.68506	7.96417	0.00477122	0.463964
Spn42Dc	1.53404	2.45988	7.92435	0.0048774	0.469025
CG1812	0.926521	5.94946	7.87601	0.00500948	0.469025
CG14257	-0.929494	2.80771	7.87468	0.00501317	0.469025
Oseg2	-1.49434	3.6157	7.86993	0.00502636	0.469025
CG34229	0.879151	2.43737	7.7671	0.00532063	0.48777
cry	0.813498	8.23361	7.76296	0.00533284	0.48777
CG9522	2.14639	1.71655	7.64614	0.0056894	0.515282
dimm	1.36349	0.15233	7.56284	0.00595842	0.534406
Hsp83	2.00257	9.13168	7.52747	0.00607653	0.539759
CG3515	-1.5882	0.651948	7.47842	0.00624428	0.548187
mino	-0.833849	7.68454	7.46526	0.00629009	0.548187
CG12836	1.18023	0.684105	7.39808	0.00652935	0.561084
CG2064	1.22525	3.84229	7.38978	0.00655954	0.561084
CG10494	0.839104	2.4585	7.35013	0.00670577	0.563294
TotM	2.87585	3.60481	7.34972	0.00670733	0.563294
l(1)G0004	-0.855007	4.0033	7.32814	0.00678832	0.564959
Adk3	-0.836651	3.94276	7.28124	0.00696784	0.571818
CG10184	1.0819	3.42197	7.23814	0.00713709	0.571818
CR42254	1.20431	1.08108	7.23814	0.0071371	0.571818
CG15014	-0.810794	3.06204	7.23313	0.00715702	0.571818
Tret1-2	-1.17178	3.06361	7.22732	0.00718022	0.571818
Irk3	1.00095	3.89581	7.12522	0.00760072	0.600132
CG14183	-1.26998	0.85038	7.03835	0.00797823	0.621805
CR45557	-1.59069	0.417336	7.01134	0.00809951	0.621805
CG34293	-0.838238	2.84096	6.99261	0.0081847	0.621805
CG32695	-0.888907	5.21436	6.98307	0.00822841	0.621805
TotA	3.40169	6.05416	6.97631	0.00825959	0.621805
Hsp26	0.950897	2.71275	6.97209	0.00827906	0.621805
CG8785	0.966877	3.52661	6.95643	0.00835185	0.622213
CR44851	-1.25673	0.551035	6.92052	0.00852121	0.629751
CHKov1	0.656246	5.16479	6.897	0.00863404	0.633026
CG5027	0.630499	6.06299	6.79112	0.00916122	0.662882
CG16771	-0.807117	4.21961	6.77843	0.00922659	0.662882
CR44417	0.792381	3.45308	6.7626	0.00930878	0.662882
CG17026	-0.755171	4.19392	6.73905	0.00943246	0.662882
CG13965	-1.44379	1.58501	6.73797	0.00943818	0.662882
CG17324	-1.08799	2.86432	6.73163	0.00947179	0.662882
Dic61B	1.22509	0.194626	6.68927	0.00969949	0.673713
CG6688	1.62024	0.747202	6.66632	0.00982519	0.677351
CG13315	-0.848978	8.40083	6.63542	0.00999709	0.684097
TotC	3.80835	4.8872	6.56078	0.010425	0.708137
CG13937	0.605943	6.04015	6.5455	0.010515	0.708389
CG11391	-0.838639	6.81062	6.53418	0.0105821	0.708389
CG14356	2.57915	0.679845	6.51491	0.0106974	0.708605
CG7367	-1.46265	0.0483407	6.50804	0.0107388	0.708605
CG33267	1.27271	0.263617	6.47228	0.010957	0.717879
CR44003	1.11686	1.21639	6.42926	0.0112255	0.730292
su(r)	-0.685144	6.38482	6.32752	0.0118879	0.766478
Tret1-1	-0.728626	8.30469	6.30793	0.0120199	0.766478
Toll-4	-1.28298	0.127457	6.30634	0.0120307	0.766478
CG33189	-1.35522	0.442918	6.25788	0.0123642	0.778076
CG18858	0.765596	2.9868	6.23025	0.0125586	0.778076
S-Lap1	1.33915	0.750567	6.22638	0.0125861	0.778076
CG15020	-1.39113	1.68119	6.22632	0.0125865	0.778076
CG17350	-0.739025	3.85896	6.21967	0.0126338	0.778076
CG2003	-0.786511	4.03335	6.18932	0.0128524	0.786292
CG12268	1.54434	4.06263	6.16396	0.0130379	0.792396
CG42821	1.15599	1.09605	6.14764	0.0131588	0.793938
CG3635	-1.14412	0.774752	6.12949	0.0132945	0.793938
dmGlut	-0.737945	4.39726	6.12423	0.0133342	0.793938
ACXD	-1.62483	2.84198	6.11459	0.0134071	0.793938
Galphaf	-0.901304	1.82455	6.04673	0.0139321	0.819111
CG14715	-0.713553	4.91512	6.03695	0.0140095	0.819111
Dbp73D	-0.807027	2.99874	6.00462	0.0142685	0.824874
CR13130	-0.90774	2.25124	6.00238	0.0142866	0.824874
Ctf4	1.07164	1.24937	5.9577	0.0146531	0.840208
CG13280	-0.995508	2.65805	5.94799	0.0147341	0.840208
RpLP2	-0.899619	9.83326	5.90866	0.0150666	0.851014
CG8620	1.45939	0.289655	5.90385	0.0151078	0.851014
CG8213	1.15832	1.01003	5.88594	0.0152623	0.854502
CG11099	0.803297	5.83925	5.8532	0.0155487	0.865295
Lst	-1.12021	6.86732	5.82246	0.0158228	0.875277
DAT	0.651556	3.71264	5.79168	0.0161022	0.88543
scpr-C	1.60139	0.266457	5.77009	0.0163012	0.890449
CG14221	-1.0926	4.01938	5.76094	0.0163863	0.890449
CG14567	1.76509	2.97209	5.73449	0.0166349	0.894112
CG12112	-1.04089	2.45822	5.73319	0.0166473	0.894112
inaF-A	-1.02991	0.7592	5.69266	0.017036	0.909703
mol	0.684182	4.0963	5.67272	0.0172307	0.91481
CG15347	2.02919	3.03517	5.6485	0.0174703	0.922232
CG4269	1.52623	0.858633	5.60978	0.0178605	0.933756
CG40198	1.52769	4.33852	5.58938	0.0180697	0.933756
Cyp4e1	-1.03439	4.04507	5.58705	0.0180937	0.933756
CR45621	1.27296	0.455711	5.58295	0.0181361	0.933756
CG9098	0.785856	3.39767	5.55995	0.018376	0.933756
CR43973	-1.18848	0.222439	5.55705	0.0184064	0.933756
Irp-1B	-0.643475	7.28425	5.54877	0.0184937	0.933756
CG11052	-1.78953	1.8175	5.54843	0.0184972	0.933756
CG8596	0.851567	4.77572	5.52863	0.0187077	0.935806
SPR	-0.714697	5.30005	5.52558	0.0187404	0.935806
Spn42Dd	1.325	4.78592	5.4977	0.0190415	0.940848
CG10407	-1.08442	1.77014	5.49737	0.0190451	0.940848
CG13856	-0.793578	4.05078	5.48226	0.0192104	0.943968
CR44298	-1.28623	0.360723	5.45938	0.0194635	0.951343
Idgf5	-0.956061	5.55046	5.43257	0.0197646	0.956257
CG34305	1.12102	1.75755	5.432	0.0197711	0.956257
lectin-46Cb	-0.786945	3.49916	5.41303	0.019987	0.961668
CG10205	0.831731	5.77049	5.39409	0.0202051	0.967121
Drep1	0.571806	4.837	5.3264	0.0210048	0.992091
MtnA	-0.8515	8.60796	5.32536	0.0210173	0.992091
Apoltp	-0.763582	9.25715	5.32274	0.0210489	0.992091
CG32523	1.01272	7.33253	5.28602	0.0214973	0.999811
Cyp313b1	-0.893772	2.12453	5.26702	0.0217332	0.999811
CG14527	-0.948824	1.46112	5.26599	0.0217461	0.999811
fbp	-0.921373	6.95035	5.25802	0.0218458	0.999811
Lsp1gamma	4.03586	1.91194	5.23869	0.0220899	0.999811
mdy	-0.936142	6.02969	5.2161	0.0223787	0.999811
CG33158	0.634328	3.74719	5.17876	0.0228646	0.999811
Spn42Db	1.68731	0.949425	5.1629	0.0230743	0.999811
Inx3	-0.675574	6.90516	5.16157	0.023092	0.999811
l(2)k09022	-0.666746	4.62682	5.1525	0.0232129	0.999811
Pde11	-0.529901	7.10944	5.14101	0.0233671	0.999811
CG17122	1.21969	0.108383	5.13508	0.023447	0.999811
CG17244	-0.952492	5.72973	5.12127	0.0236343	0.999811
GstD9	-1.22624	5.512	5.11462	0.023725	0.999811
CG40160	-0.714445	5.03564	5.10956	0.0237944	0.999811
CG13059	-1.42483	1.43088	5.09595	0.0239818	0.999811
CG4525	0.895844	1.61308	5.08278	0.0241647	0.999811
Kr-h1	-0.66379	4.26519	5.076	0.0242593	0.999811
Hsp67Ba	1.2296	0.116625	5.07119	0.0243267	0.999811
PRAS40	-0.567889	5.60143	5.06193	0.0244569	0.999811
Pa1	0.69266	4.21827	5.03379	0.0248575	0.999811
CG12206	1.82578	0.851361	5.0298	0.0249148	0.999811
CG2469	0.54168	6.7382	5.00229	0.0253138	0.999811
Desat1	-0.83156	11.53	5.00128	0.0253286	0.999811
fne	0.796836	6.79252	4.97008	0.0257894	0.999811
NaPi-III	0.557384	8.12812	4.96795	0.0258212	0.999811
CG6912	2.00754	4.2309	4.9649	0.0258668	0.999811
Cyt-b5-r	-1.01268	9.33327	4.96373	0.0258843	0.999811
CG2818	0.561952	5.11646	4.94811	0.0261192	0.999811
Gba1b	-0.77594	3.92601	4.93406	0.0263324	0.999811
CG43351	-1.22858	4.58531	4.90608	0.0267623	0.999811
CG5446	-0.564252	4.5554	4.89463	0.0269403	0.999811
CG17568	0.645684	3.12445	4.87414	0.0272621	0.999811
CG4408	1.35043	4.0158	4.86161	0.0274607	0.999811
SPH93	3.88256	1.8177	4.85083	0.0276328	0.999811
RpII33	0.651847	3.60774	4.82671	0.0280221	0.999811
Cyp4g1	4.33669	2.10242	4.82193	0.0280998	0.999811
CG7800	-0.761186	3.94715	4.80306	0.0284092	0.999811
NijC	0.633284	3.7237	4.78612	0.0286899	0.999811
CG15870	-1.17568	0.229213	4.78407	0.0287242	0.999811
CG16836	-0.896943	6.10576	4.78018	0.0287892	0.999811
CG13658	-0.99189	1.83778	4.76706	0.0290093	0.999811
l(2)41Ab	0.846367	2.14506	4.75838	0.0291559	0.999811
CG33506	0.611929	3.90194	4.75347	0.0292392	0.999811
CG13793	-0.97502	2.35996	4.73658	0.0295277	0.999811
CG17646	-0.886057	7.33111	4.7206	0.0298033	0.999811
CG33939	-1.17104	1.74275	4.70045	0.0301547	0.999811
PGRP-SC2	7.48974	1.45916	4.6855	0.0304182	0.999811
CG42666	-0.638037	4.29797	4.66785	0.0307323	0.999811
CG5757	-0.777059	1.66297	4.66746	0.0307394	0.999811
Wnt10	0.883785	0.839057	4.66568	0.0307712	0.999811
CG6465	-0.827951	4.44818	4.64125	0.0312123	0.999811
DNaseII	-1.67422	5.94217	4.64114	0.0312143	0.999811
CG5162	-0.93397	6.16313	4.63755	0.0312796	0.999811
CG31370	-0.825878	3.36771	4.63665	0.031296	0.999811
phu	-1.68472	6.31168	4.63124	0.0313949	0.999811
Cyp4p3	-0.730602	2.44805	4.63016	0.0314146	0.999811
Egfr	-0.669374	6.97734	4.60286	0.0319187	0.999811
Ady43A	0.68795	4.8531	4.58017	0.0323441	0.999811
CG30101	-0.86123	2.94012	4.57199	0.0324988	0.999811
CR43855	-1.2728	0.352039	4.56537	0.0326247	0.999811
Cyp6a9	-1.12875	5.21398	4.56126	0.0327031	0.999811
CG10657	-0.807214	1.47172	4.5604	0.0327195	0.999811
CG42367	-1.09281	0.164188	4.55288	0.0328635	0.999811
CG43402	-1.15828	4.70791	4.54179	0.033077	0.999811
CG8468	-0.682264	5.97475	4.51515	0.0335959	0.999811
Cyp9b2	-0.955249	6.85085	4.51215	0.033655	0.999811
CG11899	-0.692649	6.52037	4.48775	0.0341387	0.999811
bmm	-0.725569	5.68314	4.48692	0.0341551	0.999811
dsx	-0.592042	5.34066	4.47836	0.0343266	0.999811
Drip	-0.562164	6.34321	4.4494	0.0349136	0.999811
dpr21	0.684149	5.13873	4.44091	0.0350874	0.999811
CheB42c	-0.786761	2.11657	4.35205	0.0369644	0.999811
CG4991	-0.582537	5.23459	4.34803	0.0370518	0.999811
CG14329	-0.914552	2.96067	4.3152	0.0377733	0.999811
CG9360	-1.11852	7.53903	4.30972	0.0378951	0.999811
CG12730	0.554393	5.04436	4.3021	0.0380652	0.999811
CG10924	-1.07859	4.91592	4.29261	0.0382783	0.999811
dgt3	-0.909541	0.785438	4.28914	0.0383566	0.999811
CG5379	0.916679	0.994885	4.2737	0.0387067	0.999811
Dh44-R1	0.686941	3.475	4.25704	0.039088	0.999811
CG31849	0.709986	2.94992	4.23359	0.0396316	0.999811
RIOK1	-0.601562	3.3764	4.21562	0.0400535	0.999811
CG45676	-1.01283	0.230422	4.2154	0.0400586	0.999811
Det	0.957456	1.71487	4.21113	0.0401595	0.999811
NetA	0.718802	2.9124	4.20439	0.0403196	0.999811
CG14445	-0.769403	4.59478	4.18522	0.0407779	0.999811
CG2678	-0.909883	1.70281	4.17969	0.0409113	0.999811
CG42329	-1.16446	5.59571	4.16998	0.0411463	0.999811
Capa	0.544105	4.87926	4.16666	0.041227	0.999811
D2hgdh	-0.696738	7.1081	4.16527	0.0412608	0.999811
CG33054	-0.607256	2.92268	4.15849	0.0414264	0.999811
CG6201	0.584396	3.08067	4.13923	0.0419002	0.999811
CG43219	0.86717	1.60511	4.0923	0.0430789	0.999811
CG31475	0.685492	4.26904	4.08292	0.0433189	0.999811
Cyp6a23	2.56189	6.71124	4.07169	0.0436076	0.999811
nompC	0.802719	2.51264	4.07139	0.0436153	0.999811
SIFa	0.657782	2.92359	4.06366	0.0438154	0.999811
Tdc2	0.722154	3.33552	4.04729	0.0442422	0.999811
CG16886	-0.713834	1.8948	4.04378	0.0443344	0.999811
CG9451	-0.757159	6.66281	4.03099	0.0446716	0.999811
mtDNA-helicase	-0.723219	1.94751	4.02045	0.0449518	0.999811
CG14512	-0.733047	1.39488	4.01769	0.0450254	0.999811
CG1441	-0.668151	5.61505	4.01189	0.0451805	0.999811
fon	-0.616986	9.04399	4.0082	0.0452794	0.999811
CG14965	0.805397	0.969821	3.99471	0.0456433	0.999811
CG31810	2.63671	0.564539	3.99217	0.0457122	0.999811
mdlc	0.8023	1.58285	3.97288	0.0462387	0.999811
Tsp42Er	1.9703	0.435356	3.97185	0.0462671	0.999811
CG4914	0.95521	2.79083	3.96375	0.0464901	0.999811
CG4267	0.951028	4.09996	3.96355	0.0464956	0.999811
CR31032	-1.04249	1.07651	3.95728	0.0466692	0.999811
CG5235	-1.01136	0.167643	3.94512	0.0470074	0.999811
Cyp4ac1	-0.984312	5.62034	3.94463	0.0470211	0.999811
CG13108	0.618453	3.30659	3.94402	0.0470382	0.999811
dgo	0.576715	3.93272	3.94089	0.0471259	0.999811
CG30050	-1.0328	2.45651	3.93618	0.0472579	0.999811
MFS3	0.98032	2.04611	3.93433	0.04731	0.999811
Hs3st-A	0.625382	6.47468	3.93247	0.0473623	0.999811
CG5326	-0.610103	5.90756	3.92193	0.0476601	0.999811
ppl	-0.613979	6.51017	3.91677	0.0478066	0.999811
Def	1.83275	2.2861	3.90827	0.048049	0.999811
CG16758	-0.543631	7.73962	3.90542	0.0481305	0.999811
CG16989	0.551283	5.41077	3.89992	0.0482884	0.999811
Eip78C	0.632511	4.70847	3.8866	0.048673	0.999811
CG8219	-1.27311	0.27361	3.88339	0.0487659	0.999811
Adi1	-0.67769	6.22444	3.87761	0.048934	0.999811
wcd	-0.597548	3.37436	3.87116	0.0491226	0.999811
CG9609	0.568661	3.94967	3.86701	0.0492441	0.999811
Edem1	-0.470987	6.32313	3.85767	0.0495191	0.999811
CG42566	-1.20537	0.384261	3.85596	0.0495695	0.999811
CG12309	0.921298	1.64164	3.82901	0.0503727	0.999811
CG13123	0.726687	1.37466	3.82343	0.0505406	0.999811
lmd	1.10797	0.218063	3.81631	0.050756	0.999811
Cyp49a1	0.818187	2.22297	3.81408	0.0508236	0.999811
Indy	-0.539347	7.54027	3.80774	0.0510162	0.999811
GILT3	-0.759169	3.26226	3.79994	0.0512545	0.999811
CG3632	0.462215	6.69211	3.79639	0.0513632	0.999811
Plod	0.550729	5.4047	3.79612	0.0513715	0.999811
GIIIspla2	-0.865704	4.94686	3.78779	0.0516277	0.999811
Cdk8	-0.686776	1.99315	3.78715	0.0516476	0.999811
AkhR	-0.761067	6.8827	3.77707	0.0519595	0.999811
CG15497	-1.03034	0.524839	3.75748	0.0525718	0.999811
CG14015	0.549174	4.29608	3.75696	0.0525881	0.999811
CG16799	-0.704884	4.32021	3.7529	0.0527161	0.999811
CG16854	0.612631	3.85803	3.74936	0.0528276	0.999811
Map205	-0.534145	6.40946	3.74774	0.0528789	0.999811
CG17189	-0.894101	5.55341	3.74435	0.0529862	0.999811
Atg17	-0.507125	7.09251	3.74366	0.0530083	0.999811
CG10265	0.668901	2.53015	3.73553	0.0532669	0.999811
CG7985	0.567391	4.3898	3.72521	0.0535969	0.999811
TkR86C	0.734393	2.49676	3.72236	0.0536886	0.999811
Dl	-0.579095	3.95807	3.72121	0.0537256	0.999811
dpr3	0.512099	4.50458	3.70084	0.054385	0.999811
pst	-0.908328	8.51077	3.69227	0.0546651	0.999811
CR31044	-0.911003	0.498541	3.68819	0.0547989	0.999811
CG34393	0.625717	4.11446	3.67056	0.0553815	0.999811
CG8679	-0.659383	2.55425	3.66729	0.0554905	0.999811
CG5987	-0.989662	0.640928	3.66311	0.0556298	0.999811
CG13759	0.766514	1.66349	3.65251	0.0559849	0.999811
CG8038	0.760465	2.12902	3.65166	0.0560133	0.999811
CG4199	0.552709	6.2209	3.65066	0.056047	0.999811
CG6928	0.795147	4.46938	3.6452	0.0562311	0.999811
loh	-0.805834	2.59452	3.64152	0.0563554	0.999811
Evi5	0.556371	6.28077	3.63869	0.0564514	0.999811
Cct2	-0.468858	6.35482	3.63401	0.0566101	0.999811
sca	0.639868	3.85831	3.62981	0.0567534	0.999811
CG14312	0.69718	1.79043	3.62755	0.0568306	0.999811
CG33543	0.56764	5.17521	3.62515	0.0569125	0.999811
AnxB11	-0.476411	5.94237	3.62434	0.0569401	0.999811
CG9253	-0.539053	5.32727	3.62299	0.0569862	0.999811
CG10424	-0.607702	4.34813	3.61833	0.0571461	0.999811
thoc6	-0.582841	3.04757	3.61437	0.0572825	0.999811
dom	-0.450526	7.6494	3.61307	0.0573273	0.999811
CG2909	0.584725	3.15082	3.61247	0.057348	0.999811
Cyp6a20	0.771659	6.97339	3.60728	0.0575271	0.999811
CG40472	-0.608448	3.26017	3.58726	0.0582242	0.999811
CG1764	0.496216	3.90645	3.58183	0.0584147	0.999811
CG13282	-1.06827	0.528131	3.57505	0.0586536	0.999811
CG6834	1.42324	5.54948	3.56917	0.0588616	0.999811
CG3176	-0.819047	0.698763	3.5617	0.0591271	0.999811
CR43259	-0.618279	2.13388	3.55583	0.0593368	0.999811
Cpr67B	-0.666496	8.04699	3.5554	0.059352	0.999811
CG3038	0.746784	1.6822	3.54453	0.0597422	0.999811
CG32202	0.63218	1.99691	3.52773	0.0603502	0.999811
CG30008	1.15111	0.153516	3.5257	0.0604245	0.999811
CG42741	-0.654921	2.54223	3.49541	0.0615391	0.999811
CG8549	-0.50397	3.66769	3.4931	0.0616251	0.999811
CG5144	0.818585	0.641064	3.48983	0.0617468	0.999811
resilin	-1.21054	0.34106	3.48402	0.0619639	0.999811
l(2)efl	0.547617	5.69903	3.47355	0.0623573	0.999811
CG32512	-0.614947	4.16081	3.46944	0.0625126	0.999811
scra	0.843684	1.86041	3.46741	0.0625894	0.999811
SmydA-8	0.480482	7.41889	3.46711	0.0626007	0.999811
CG10513	-0.841921	5.90231	3.45908	0.0629053	0.999811
mgl	-0.498482	8.10414	3.45586	0.0630278	0.999811
CG7879	0.520697	4.44608	3.44698	0.0633674	0.999811
pinta	-0.574204	5.49152	3.4444	0.0634666	0.999811
CG32645	-0.547112	3.85127	3.44316	0.0635139	0.999811
Rpb5	-0.501834	3.67067	3.43978	0.0636444	0.999811
CG31288	-0.760343	3.03437	3.43457	0.0638451	0.999811
CG32055	0.815573	0.76383	3.42935	0.0640474	0.999811
CG32681	-0.824675	1.25573	3.42872	0.0640719	0.999811
CG12994	0.725839	3.1691	3.42052	0.0643908	0.999811
CG14234	0.585598	4.86735	3.41731	0.0645161	0.999811
CG8319	0.583927	2.31928	3.38652	0.0657314	0.999811
Uhg3	-0.639059	2.95648	3.38532	0.0657795	0.999811
E(spl)m3-HLH	0.69105	1.72006	3.38488	0.0657968	0.999811
CG17364	0.454261	5.75645	3.37546	0.066174	0.999811
DIP-gamma	0.633743	4.67709	3.36772	0.0664856	0.999811
CG18547	-0.997279	3.91623	3.36264	0.0666913	0.999811
Obp84a	-0.956205	0.116791	3.36116	0.0667512	0.999811
CG9134	0.797807	3.32898	3.35778	0.066888	0.999811
IM2	-0.86782	8.28427	3.35224	0.0671137	0.999811
CG11398	0.613575	2.27717	3.32187	0.068364	0.999811
Bgb	0.518946	4.8456	3.31684	0.0685734	0.999811
otk2	0.619661	1.90676	3.31174	0.0687868	0.999811
CG32182	-0.908514	0.330634	3.30661	0.0690015	0.999811
Ns3	-0.492153	4.48062	3.30324	0.0691433	0.999811
CG31826	-0.676581	2.09254	3.3031	0.0691492	0.999811
CG5984	-0.646029	2.29129	3.28946	0.0697258	0.999811
CG13085	-1.17981	0.662531	3.28549	0.0698946	0.999811
RunxA	0.739433	1.91844	3.27832	0.0702008	0.999811
CG11893	-0.631996	4.31004	3.27622	0.0702907	0.999811
CG9864	0.648554	3.34547	3.27435	0.0703706	0.999811
CG7461	-0.502504	7.99826	3.27187	0.0704773	0.999811
CR46003	-0.865067	0.928873	3.27013	0.0705519	0.999811
Fer1	0.573962	3.81512	3.26975	0.0705684	0.999811
CG14615	-0.658188	3.95262	3.26762	0.07066	0.999811
CG31636	-0.592813	2.50243	3.26175	0.0709134	0.999811
CG8089	0.785203	0.919016	3.25856	0.0710515	0.999811
CG3045	-0.656272	1.86145	3.25746	0.0710991	0.999811
CG31324	-0.586521	5.52652	3.25576	0.0711727	0.999811
CG10638	-0.643824	5.49541	3.2504	0.0714059	0.999811
Rpp30	-0.658557	2.08055	3.24826	0.0714995	0.999811
CG32532	0.655977	2.20772	3.23607	0.0720332	0.999811
TwdlG	0.884134	2.01061	3.2346	0.0720977	0.999811
CycE	0.678479	1.31313	3.23398	0.0721253	0.999811
CG14857	-0.847511	0.358056	3.22203	0.0726534	0.999811
Msp300	-0.525353	9.7062	3.21572	0.0729343	0.999811
CG8501	-0.723858	1.62881	3.21398	0.0730119	0.999811
Fmo-2	-0.825147	5.86504	3.20433	0.0734434	0.999811
CG34409	0.740942	1.19068	3.20183	0.0735559	0.999811
CG4594	0.649902	2.30117	3.20147	0.0735721	0.999811
Trpgamma	0.81548	0.83356	3.20041	0.0736199	0.999811
CG15019	-0.549503	4.81042	3.1941	0.0739046	0.999811
NimB3	-0.674465	2.36281	3.18899	0.074136	0.999811
lama	-0.441855	7.00752	3.187	0.0742262	0.999811
RhoGAP54D	0.900948	0.422974	3.18339	0.0743904	0.999811
CG5316	-0.448584	5.29686	3.1828	0.0744172	0.999811
eIF6	-0.514306	4.26039	3.18148	0.0744772	0.999811
CG6652	-0.958902	0.365204	3.17764	0.0746525	0.999811
CG5290	0.818413	2.64778	3.17234	0.0748953	0.999811
CG13272	-0.762969	2.32343	3.17194	0.0749134	0.999811
Sod3	-0.540292	6.87056	3.16556	0.0752068	0.999811
CG9125	-0.559977	2.69633	3.16517	0.0752248	0.999811
jdp	0.548406	7.8084	3.16498	0.0752333	0.999811
Syn1	0.51095	5.70039	3.16328	0.0753117	0.999811
DJ-1alpha	0.856361	0.159143	3.16082	0.0754252	0.999811
Snmp1	-0.436139	5.92112	3.16062	0.0754346	0.999811
wbl	-0.600733	1.97185	3.14915	0.0759665	0.999811
agt	-0.599312	2.86177	3.14251	0.0762761	0.999811
CG31111	0.659229	1.53902	3.13962	0.0764116	0.999811
CG31053	-0.819712	0.946604	3.13498	0.0766293	0.999811
Cyp6a17	-0.675334	6.63579	3.13476	0.0766397	0.999811
Dad	-0.412598	6.10353	3.13318	0.0767139	0.999811
Syx18	0.48126	3.99422	3.13293	0.0767255	0.999811
Spn43Ad	-0.618887	2.46744	3.12593	0.0770557	0.999811
CG1265	-0.467909	4.80452	3.11711	0.0774739	0.999811
opa	-0.593671	2.22002	3.1158	0.0775365	0.999811
CG7275	-0.50753	3.86902	3.10844	0.0778876	0.999811
CG10151	0.541451	3.71884	3.1001	0.0782873	0.999811
CG7191	0.706952	2.06858	3.09681	0.078446	0.999811
CG31191	0.692211	3.81246	3.08269	0.0791298	0.999811
Tsp42En	0.596966	3.37395	3.07917	0.0793008	0.999811
phr	1.58696	2.5574	3.05716	0.080382	0.999811
CR45881	0.999976	0.317801	3.05616	0.0804316	0.999811
CG32536	-0.834175	1.21382	3.05396	0.0805406	0.999811
CG34155	0.549694	4.23516	3.04646	0.0809132	0.999811
asl	0.6599	1.70851	3.04633	0.0809199	0.999811
Cyp4d8	-0.727579	4.19458	3.04395	0.0810383	0.999811
CG1126	-0.683473	1.32417	3.03509	0.0814822	0.999811
CG4335	-0.842212	4.59147	3.03268	0.0816033	0.999811
Gk2	-0.656831	6.35377	3.02872	0.0818026	0.999811
SamDC	-0.545873	5.27761	3.02111	0.0821871	0.999811
CG3808	-0.524413	3.01246	3.01504	0.0824956	0.999811
Cyp313a1	-0.526666	7.83061	3.00977	0.0827643	0.999811
CG13016	-0.531476	2.69597	2.99976	0.0832767	0.999811
CG42331	-0.877085	3.84109	2.99931	0.0832999	0.999811
CR44320	0.699769	1.39153	2.99922	0.0833045	0.999811
rost	-0.805512	6.32609	2.99765	0.0833852	0.999811
CG6401	0.634445	2.12364	2.99711	0.0834131	0.999811
CG4880	-0.725784	1.19107	2.99244	0.0836539	0.999811
Galt	-0.627762	6.87543	2.99167	0.0836939	0.999811
CG2875	-0.50841	3.11197	2.98718	0.0839262	0.999811
CR43724	-1.24939	0.905683	2.9837	0.0841069	0.999811
CG42259	0.712654	3.35085	2.98326	0.0841299	0.999811
CG30148	-0.881711	3.47708	2.97628	0.0844931	0.999811
Rbm13	-0.579058	3.4169	2.96775	0.0849401	0.999811
vg	0.821864	1.17369	2.96546	0.0850601	0.999811
CG18031	0.94229	3.22409	2.9651	0.0850793	0.999811
CG31183	-0.538137	5.06135	2.9629	0.0851949	0.999811
CG8907	1.36859	0.509973	2.96073	0.0853094	0.999811
CR43837	0.822621	0.414974	2.96024	0.0853352	0.999811
Ada1-2	0.755221	0.81471	2.95811	0.0854477	0.999811
CG11825	0.724317	1.45587	2.95523	0.0856001	0.999811
Tab2	0.403924	6.3689	2.95228	0.0857566	0.999811
RSG7	0.629637	5.73498	2.94419	0.0861869	0.999811
CG1227	-0.492076	3.31604	2.94002	0.0864095	0.999811
CG5890	0.550204	5.18123	2.93836	0.0864986	0.999811
CG6712	-0.522366	3.30177	2.93814	0.0865103	0.999811
yellow-g	0.778211	0.993196	2.93638	0.0866049	0.999811
CR44366	-0.758557	1.65924	2.93299	0.0867868	0.999811
Vha36-3	0.550044	3.81253	2.9312	0.0868831	0.999811
GLaz	-0.492442	5.43249	2.92798	0.0870565	0.999811
CG1678	7.95754	3.84114	2.9276	0.0870769	0.999811
l(2)35Cc	-0.65128	1.5689	2.91983	0.0874972	0.999811
form3	-0.466526	7.41775	2.91536	0.0877396	0.999811
Dh31-R	0.503877	4.50119	2.91076	0.0879903	0.999811
Nmd3	-0.472887	5.1299	2.90957	0.0880554	0.999811
CG6484	-0.768901	2.27447	2.90799	0.0881418	0.999811
CG13751	0.498987	3.63572	2.9066	0.0882175	0.999811
CG1213	-0.467701	8.24236	2.90626	0.0882365	0.999811
CG13618	-0.974337	3.4925	2.90598	0.0882517	0.999811
Gr64f	0.695365	1.23606	2.9039	0.0883656	0.999811
Ref1	-0.407601	6.05167	2.90217	0.0884606	0.999811
CG1791	-0.549494	4.30655	2.89517	0.0888455	0.999811
psh	-0.704251	5.88967	2.88852	0.0892127	0.999811
beat-Vb	0.537397	3.86087	2.88114	0.0896223	0.999811
CG5142	0.655053	2.71658	2.88078	0.0896427	0.999811
CG12502	0.513744	5.70801	2.87856	0.0897663	0.999811
GstS1	-0.773157	6.36689	2.87841	0.0897747	0.999811
Gbp	-0.522133	4.76634	2.86445	0.0905567	0.999811
CG32750	-1.05593	2.70533	2.86378	0.0905945	0.999811
bwa	0.541703	5.12667	2.86363	0.0906026	0.999811
DIP-zeta	0.730477	3.69834	2.85961	0.0908293	0.999811
CG5466	0.498586	4.77025	2.85877	0.090877	0.999811
CG12301	-0.487333	3.23397	2.85543	0.0910656	0.999811
CG10650	1.17574	2.57173	2.85459	0.0911134	0.999811
CG34219	0.706479	0.878032	2.85201	0.09126	0.999811
CG10621	-2.0703	4.89589	2.83703	0.0921143	0.999811
Mpp6	0.644732	1.64445	2.83648	0.092146	0.999811
CG15772	0.507143	3.61458	2.83597	0.0921748	0.999811
Rala	0.425013	5.75254	2.8315	0.0924318	0.999811
CG6749	0.862147	1.80278	2.81938	0.0931322	0.999811
CG5022	0.571517	2.99666	2.81929	0.0931374	0.999811
CG32344	-0.471963	4.25723	2.81594	0.0933324	0.999811
CG17386	-0.633313	6.87061	2.81419	0.093434	0.999811
frtz	-0.457393	4.38399	2.80271	0.0941053	0.999811
CG14701	-0.607596	1.76305	2.80261	0.094111	0.999811
CG15651	0.477123	4.47855	2.80011	0.0942581	0.999811
Rrp4	-0.510686	3.55728	2.79621	0.0944871	0.999811
pgant4	3.77879	2.7873	2.79398	0.0946192	0.999811
Cpr62Ba	-0.823714	0.110513	2.79329	0.0946598	0.999811
CG7457	-0.515591	3.16769	2.78734	0.0950115	0.999811
opm	0.668333	3.53386	2.78533	0.0951313	0.999811
zf30C	0.410782	5.5727	2.7822	0.0953173	0.999811
DNApol-alpha50	0.626415	1.43934	2.78203	0.0953273	0.999811
CG2691	-0.409412	5.54762	2.78098	0.09539	0.999811
CG31019	-0.630381	1.63246	2.77729	0.0956098	0.999811
CG3277	0.673077	1.51872	2.77366	0.0958269	0.999811
Inx7	0.854319	0.672305	2.77034	0.0960256	0.999811
CG46121	-0.572775	2.2664	2.76836	0.0961448	0.999811
CG7409	-0.578048	7.26176	2.76326	0.0964515	0.999811
CG14989	0.64553	8.3106	2.76266	0.0964877	0.999811
mtg	-0.491053	3.17767	2.76209	0.0965221	0.999811
Hop	0.848407	5.51555	2.76182	0.0965381	0.999811
CG15601	0.601073	1.68258	2.76091	0.0965935	0.999811
CG11555	-0.501718	3.15735	2.75918	0.0966978	0.999811
Mec2	-0.767014	3.22628	2.75577	0.096904	0.999811
CG33169	0.530163	2.70187	2.75399	0.0970119	0.999811
Ets21C	0.714317	1.05887	2.75232	0.0971135	0.999811
Sras	-0.549395	2.21481	2.75198	0.0971339	0.999811
Cht8	5.50474	3.26246	2.75039	0.0972306	0.999811
CG15098	-0.517881	8.87714	2.74897	0.0973168	0.999811
Timp	-0.459584	5.91525	2.74833	0.0973563	0.999811
CG13795	-0.679335	4.83578	2.73745	0.0980211	0.999811
CG30083	-1.51228	1.40475	2.73673	0.0980652	0.999811
CG9121	0.598683	3.61721	2.72226	0.0989576	0.999811
Pms2	-0.542596	2.9122	2.72001	0.0990974	0.999811
CR43411	-0.941831	1.41726	2.71468	0.0994287	0.999811
GlcT-1	0.503937	5.39674	2.71431	0.0994519	0.999811
CR45600	5.6928	1.54907	2.71282	0.0995447	0.999811
CG32591	0.702234	0.992405	2.69896	0.100413	0.999811
CG13067	-0.741838	4.37464	2.69559	0.100626	0.999811
Sytbeta	0.564122	4.97365	2.68611	0.101226	0.999811
IP3K1	-0.481172	3.39691	2.68596	0.101236	0.999811
imd	0.516661	4.41234	2.68522	0.101283	0.999811
Sec3	-0.395703	4.84523	2.68101	0.101551	0.999811
CG5883	-0.692197	2.12485	2.67269	0.102083	0.999811
Mondo	-0.436687	6.61738	2.6694	0.102294	0.999811
CG32052	0.546304	4.46293	2.66909	0.102315	0.999811
CG5910	-0.530473	5.60637	2.66865	0.102343	0.999811
D19B	0.432344	4.71361	2.66727	0.102431	0.999811
Gsc	0.805591	0.0862657	2.66674	0.102466	0.999811
DNApol-alpha60	0.875722	0.0955275	2.66607	0.102509	0.999811
Ugt36Bc	0.565241	5.8473	2.66438	0.102618	0.999811
Mes2	-0.490691	4.29473	2.66254	0.102736	0.999811
Mco1	1.01296	3.62176	2.65874	0.102982	0.999811
CG4705	-0.428146	4.58143	2.64769	0.103701	0.999811
CG7741	-0.488927	3.22712	2.6427	0.104027	0.999811
edl	-0.55396	2.92015	2.64121	0.104124	0.999811
CG14655	-0.515887	2.89293	2.63599	0.104467	0.999811
CG15923	0.674156	2.19187	2.63502	0.104531	0.999811
ade3	-0.566589	6.74125	2.62748	0.105028	0.999811
Dh31	0.530446	5.21203	2.62185	0.105402	0.999811
CG4038	-0.678736	4.13613	2.62126	0.105441	0.999811
CG11755	-0.565272	1.7869	2.61824	0.105641	0.999811
CG10527	0.402711	5.21909	2.61141	0.106097	0.999811
Cby	0.838991	0.139373	2.60998	0.106193	0.999811
CycB3	-1.09431	0.2571	2.60904	0.106256	0.999811
CG10073	2.67608	0.752213	2.60218	0.106717	0.999811
spn-E	-0.626838	1.76309	2.59184	0.107415	0.999811
CG31199	-0.517551	6.56647	2.59121	0.107458	0.999811
CG11638	0.490309	4.92522	2.58707	0.107739	0.999811
yellow-b	0.462941	4.68546	2.58378	0.107963	0.999811
CG13924	0.842918	0.381222	2.57659	0.108455	0.999811
Ir68a	0.678429	1.9797	2.57307	0.108697	0.999811
CG34253	-0.625303	1.86153	2.56494	0.109257	0.999811
Sherpa	0.38945	7.92209	2.56418	0.109309	0.999811
Hs3st-B	0.508663	3.14367	2.56266	0.109414	0.999811
ec	0.503032	3.89384	2.55955	0.10963	0.999811
Mst36Fb	-0.891287	0.180708	2.55898	0.109669	0.999811
CG5399	2.57555	2.78494	2.55822	0.109722	0.999811
l(2)34Fd	-0.475686	3.91676	2.55472	0.109965	0.999811
del	0.657354	1.12373	2.55197	0.110157	0.999811
CG33784	-0.69301	1.1966	2.54957	0.110324	0.999811
Ppcs	-0.403688	6.1495	2.5477	0.110455	0.999811
CG30187	-0.826794	0.554815	2.54703	0.110502	0.999811
sas	-0.402498	5.90825	2.54503	0.110642	0.999811
RpL22	-0.620611	9.39386	2.54492	0.11065	0.999811
CG7906	-0.750314	3.20554	2.54203	0.110852	0.999811
path	-0.406366	8.94794	2.53597	0.111278	0.999811
SP2353	0.467261	7.04766	2.53484	0.111358	0.999811
CG2650	1.30744	2.70459	2.52682	0.111926	0.999811
Git	0.394063	4.56446	2.52594	0.111988	0.999811
wun2	-0.734382	5.33907	2.52223	0.112252	0.999811
Ir31a	-0.897118	0.513922	2.51647	0.112662	0.999811
dmt	0.434751	3.88167	2.51622	0.11268	0.999811
Arp8	0.475802	3.02202	2.51401	0.112838	0.999811
CG4753	-0.617894	4.57203	2.51394	0.112844	0.999811
CG31457	0.532752	2.40416	2.50559	0.113443	0.999811
CG17211	0.608191	5.59228	2.49659	0.114093	0.999811
Clic	0.373165	5.82592	2.49467	0.114232	0.999811
Sirt4	0.580787	1.58909	2.49334	0.114329	0.999811
dlg1	0.383055	8.40359	2.4874	0.114761	0.999811
Hsc70Cb	0.537528	7.07088	2.48573	0.114883	0.999811
Nox	0.700498	1.00541	2.48453	0.114971	0.999811
CG1698	0.614945	2.76809	2.47776	0.115467	0.999811
CG31200	-0.489422	6.85278	2.47605	0.115592	0.999811
Kaz-m1	4.69793	0.861943	2.47389	0.115751	0.999811
CG11029	3.1924	1.27193	2.47191	0.115897	0.999811
CG33958	0.799726	1.51085	2.46669	0.116282	0.999811
AstC-R2	0.61624	3.07507	2.46524	0.11639	0.999811
CG17777	1.07611	1.63454	2.4641	0.116474	0.999811
CG4935	0.576482	1.47535	2.46378	0.116498	0.999811
Myo81F	0.989722	0.733948	2.45928	0.116832	0.999811
CG6938	0.583861	2.53805	2.45538	0.117123	0.999811
RpL5	-0.455832	11.1649	2.45483	0.117164	0.999811
Or47a	0.680791	0.672395	2.4513	0.117428	0.999811
CG42817	0.437315	5.79585	2.44538	0.117871	0.999811
CG3246	-0.659796	7.06195	2.44459	0.117931	0.999811
Awh	0.553742	1.76209	2.43963	0.118304	0.999811
CG32109	-0.462396	3.77196	2.43651	0.11854	0.999811
wal	-0.4869	8.00391	2.43528	0.118633	0.999811
CR44811	-0.563617	1.71519	2.43332	0.118781	0.999811
CG7991	0.556914	3.31842	2.42994	0.119038	0.999811
CHKov2	0.509734	4.9442	2.4291	0.119101	0.999811
aay	-0.612934	7.65897	2.42842	0.119153	0.999811
CG2124	0.54247	1.85808	2.42839	0.119155	0.999811
CG6765	0.45324	4.79572	2.42702	0.11926	0.999811
Tequila	-0.591238	9.06623	2.42272	0.119587	0.999811
Mal-B2	-0.507477	6.89239	2.42263	0.119594	0.999811
GNBP1	-0.457449	4.74036	2.42114	0.119708	0.999811
RIOK2	-0.463386	3.26996	2.41772	0.11997	0.999811
PPO3	-0.86526	0.170311	2.41755	0.119982	0.999811
Odc1	-0.73987	6.81985	2.41218	0.120395	0.999811
CG10383	-0.486978	5.18457	2.41017	0.120549	0.999811
CG9396	-1.04544	4.65419	2.4059	0.120878	0.999811
CG10185	0.459504	5.38671	2.39572	0.121667	0.999811
CG11842	-0.55493	4.99871	2.39037	0.122084	0.999811
CR42549	-0.461456	3.80686	2.39022	0.122096	0.999811
CG4783	4.30703	3.3181	2.38825	0.122251	0.999811
l(3)j2D3	0.452298	3.81504	2.38647	0.122389	0.999811
CG8297	-0.394075	4.13969	2.38606	0.122422	0.999811
CG15211	-0.444303	5.44522	2.38439	0.122553	0.999811
Gk1	-0.435963	6.44057	2.37926	0.122956	0.999811
CG31097	-0.847164	0.0983936	2.3787	0.123	0.999811
CG32147	-0.536482	2.32535	2.37795	0.123059	0.999811
GstE8	0.892618	2.33196	2.37753	0.123092	0.999811
CG11739	-0.503387	6.93149	2.3773	0.12311	0.999811
Toll-6	0.529363	5.04358	2.36689	0.123934	0.999811
CG30380	0.827071	0.098325	2.36358	0.124197	0.999811
lbl	-0.463111	2.92385	2.35568	0.124828	0.999811
CG9107	-0.498976	2.71828	2.35119	0.125188	0.999811
CG43800	0.752276	0.203165	2.35069	0.125227	0.999811
CG12163	-0.431815	8.61841	2.35023	0.125265	0.999811
CG5080	-0.502275	7.05822	2.3493	0.12534	0.999811
Dok	-0.425678	3.66628	2.34708	0.125518	0.999811
Fmo-1	-0.521422	4.86227	2.34439	0.125735	0.999811
Arc42	-0.586745	5.50017	2.3426	0.125879	0.999811
Tmhs	0.671571	0.488698	2.33737	0.126302	0.999811
Qtzl	0.670358	0.890378	2.32971	0.126925	0.999811
Cbs	-0.482718	4.96649	2.3294	0.126951	0.999811
Notum	-0.51596	2.54206	2.32553	0.127267	0.999811
CR44506	0.704134	1.14081	2.32484	0.127323	0.999811
CG17760	0.567212	1.28606	2.32423	0.127374	0.999811
CNMa	0.57148	3.66442	2.32366	0.12742	0.999811
CG14561	0.674138	0.717595	2.32265	0.127502	0.999811
CG11534	-0.501435	2.3256	2.3218	0.127572	0.999811
Crtc	-0.389278	5.88336	2.32169	0.127581	0.999811
CG17333	-0.526808	4.97557	2.32103	0.127635	0.999811
CG6511	0.547063	3.08871	2.31867	0.127829	0.999811
Wnt4	0.534721	2.7296	2.31447	0.128175	0.999811
Pdh	-0.495302	9.8139	2.31101	0.12846	0.999811
CG43373	0.535987	5.09046	2.30993	0.12855	0.999811
rols	-0.441875	5.40717	2.30927	0.128605	0.999811
Itgbn	0.783799	0.8605	2.30729	0.128768	0.999811
CG8067	0.445699	3.22622	2.30709	0.128785	0.999811
CG33970	-0.370457	7.43029	2.3032	0.129108	0.999811
Sgf29	0.444738	2.92361	2.3014	0.129257	0.999811
CG8223	-0.737768	0.173463	2.30104	0.129287	0.999811
srp	-0.621815	5.94706	2.2985	0.129499	0.999811
GstO1	-0.579577	2.80696	2.29737	0.129593	0.999811
CG14340	0.529106	2.27409	2.2964	0.129674	0.999811
Syt7	0.502188	7.03628	2.29543	0.129755	0.999811
ple	0.426892	7.16632	2.29485	0.129804	0.999811
gogo	0.482256	4.0625	2.29475	0.129812	0.999811
CG30438	-0.393254	4.74213	2.29441	0.12984	0.999811
CG6254	0.648763	3.62936	2.29109	0.130118	0.999811
CG11983	0.596838	1.188	2.28972	0.130233	0.999811
CR44370	-0.69143	2.3077	2.28946	0.130256	0.999811
Dfd	-0.37046	5.2129	2.28566	0.130574	0.999811
CG31643	-0.450404	3.3486	2.28491	0.130638	0.999811
GstZ1	-0.5318	2.90605	2.28476	0.13065	0.999811
CR41544	-0.748458	3.57195	2.28454	0.130669	0.999811
eIF-3p66	-0.463352	7.25288	2.28063	0.130999	0.999811
Zip71B	-0.453198	4.07494	2.2802	0.131035	0.999811
ninaB	-0.464081	6.65767	2.27798	0.131222	0.999811
Kah	0.467518	3.87494	2.27507	0.131469	0.999811
MCPH1	-0.397179	4.86196	2.27394	0.131565	0.999811
CG1662	-0.429678	4.57667	2.27047	0.13186	0.999811
CG44837	0.449847	5.08787	2.26786	0.132082	0.999811
CG11275	-0.396102	5.93629	2.26144	0.132631	0.999811
CG13631	-0.435896	6.69713	2.26001	0.132753	0.999811
CG18171	-0.555117	2.10535	2.259	0.132839	0.999811
CG5778	-0.571931	7.24392	2.25861	0.132873	0.999811
bur	-0.393987	6.60442	2.25784	0.13294	0.999811
Prp38	0.410557	3.94392	2.25527	0.13316	0.999811
CG10171	-0.454026	3.76505	2.25301	0.133355	0.999811
CG16959	0.444204	4.02621	2.24917	0.133686	0.999811
CG7889	-0.539844	2.60296	2.24885	0.133714	0.999811
CG30345	-0.456652	3.80878	2.2488	0.133718	0.999811
CR42491	-0.51137	4.42617	2.24331	0.134193	0.999811
Hel89B	0.43388	7.62703	2.24287	0.134231	0.999811
ko	-0.379562	5.65904	2.24073	0.134418	0.999811
NHP2	-0.507379	3.96049	2.23976	0.134502	0.999811
CG15537	0.492183	5.08162	2.23888	0.134579	0.999811
CG18273	-0.40073	3.95864	2.23752	0.134697	0.999811
CG31344	0.381428	5.85899	2.23546	0.134876	0.999811
dpr10	0.46546	4.6312	2.23475	0.134938	0.999811
Hsc70-1	0.492929	5.59512	2.22959	0.13539	0.999811
CG32700	0.542267	5.19161	2.22309	0.13596	0.999811
CG32669	0.705171	0.388635	2.22266	0.135998	0.999811
CG14252	0.467193	2.29398	2.22206	0.136051	0.999811
CG6310	-0.518039	2.5762	2.22059	0.136181	0.999811
CR44702	-0.709022	0.839138	2.22012	0.136222	0.999811
svp	-0.401812	6.17103	2.21861	0.136356	0.999811
achi	0.481958	2.39988	2.21777	0.13643	0.999811
CG13707	-0.518712	4.01361	2.21766	0.13644	0.999811
CG7091	-0.785671	0.173965	2.21631	0.136559	0.999811
CheA7a	-1.14316	1.00711	2.21629	0.136561	0.999811
ValRS-m	-0.491967	3.26417	2.21382	0.136779	0.999811
PGAP3	0.429131	3.73895	2.21195	0.136945	0.999811
CG6191	0.592307	2.19861	2.20911	0.137198	0.999811
clumsy	0.412224	3.57217	2.20844	0.137257	0.999811
CG18302	-1.04142	3.69713	2.20068	0.137949	0.999811
Aplip1	0.409199	6.58643	2.19981	0.138028	0.999811
CG42806	0.518983	3.23991	2.19918	0.138084	0.999811
CG2260	-0.421733	3.4092	2.19794	0.138195	0.999811
Mtap	-0.498674	5.62328	2.19775	0.138212	0.999811
CG32187	0.549642	1.81883	2.19748	0.138236	0.999811
CG42562	-0.526219	1.46079	2.19676	0.138301	0.999811
ea	0.632943	5.08635	2.19507	0.138453	0.999811
Ac13E	-0.45627	6.93716	2.19051	0.138863	0.999811
CG1671	-0.444864	4.06072	2.19017	0.138894	0.999811
CG3308	-0.607313	8.48304	2.18897	0.139003	0.999811
otp	0.620404	2.07992	2.18575	0.139293	0.999811
eIF2D	-0.413508	4.52388	2.18414	0.139439	0.999811
CG3021	-0.43656	3.54926	2.18393	0.139458	0.999811
Mes4	-0.444339	2.9138	2.18221	0.139614	0.999811
IP3K2	-0.396605	6.41699	2.18218	0.139617	0.999811
CG8417	-0.410786	6.04095	2.17773	0.140021	0.999811
CG4306	-1.49142	3.46467	2.17541	0.140232	0.999811
Uhg2	-0.499578	2.50645	2.17496	0.140273	0.999811
CG42675	0.439679	3.93091	2.17287	0.140463	0.999811
GV1	-0.432591	6.61312	2.17278	0.140472	0.999811
CG4757	-1.38578	5.40045	2.17073	0.14066	0.999811
HDAC6	-0.490731	7.72184	2.16968	0.140755	0.999811
boi	0.446732	2.74374	2.16952	0.14077	0.999811
cwo	-0.407914	6.08779	2.16809	0.140901	0.999811
Hex-C	-0.546004	6.17759	2.16799	0.140911	0.999811
foxo	-0.448954	6.79602	2.16761	0.140945	0.999811
yip2	-0.622615	7.50169	2.16718	0.140985	0.999811
CG3253	0.484539	2.83687	2.16541	0.141147	0.999811
Drak	-0.373514	6.93445	2.16524	0.141163	0.999811
CG32687	-0.42283	6.62384	2.15835	0.141797	0.999811
Seipin	-0.42456	4.10584	2.15191	0.142392	0.999811
Ktl	0.495673	7.04767	2.14953	0.142614	0.999811
CG31687	0.5468	1.66404	2.14946	0.14262	0.999811
CG30344	-0.431463	5.37288	2.14834	0.142725	0.999811
CG17109	-1.89065	2.097	2.14561	0.142979	0.999811
RpS20	-0.456173	9.35671	2.14452	0.143079	0.999811
CG15436	0.587284	0.820699	2.14132	0.143379	0.999811
CG31638	0.37486	5.51822	2.14084	0.143423	0.999811
CG43102	0.419282	6.60194	2.14003	0.143499	0.999811
CG7299	-0.685459	5.88797	2.13999	0.143503	0.999811
danr	0.478556	2.83842	2.13769	0.143718	0.999811
CG15362	0.524039	2.01754	2.1373	0.143755	0.999811
CG17977	0.60159	2.58587	2.13572	0.143902	0.999811
salm	-0.46269	3.74551	2.13501	0.14397	0.999811
CG2269	0.514395	8.65304	2.13423	0.144043	0.999811
CG15399	-1.03183	2.72577	2.13376	0.144087	0.999811
CG17129	0.723622	1.00481	2.13097	0.144349	0.999811
CR44348	-0.874396	0.2598	2.12851	0.144582	0.999811
Lcp65Ac	-0.663086	0.599155	2.12634	0.144786	0.999811
obst-A	0.607894	3.88597	2.12598	0.14482	0.999811
Cyp6a8	-0.609941	5.30763	2.12414	0.144994	0.999811
Hml	-0.708241	7.63832	2.1236	0.145045	0.999811
CG8152	0.46868	2.63352	2.11387	0.145969	0.999811
CG8545	-0.410653	4.57929	2.11168	0.146179	0.999811
wus	0.647623	0.644153	2.11154	0.146192	0.999811
CG5921	-0.424965	3.97018	2.10904	0.146431	0.999811
Arc2	0.734879	1.69517	2.10841	0.146492	0.999811
Syt12	0.430019	4.78279	2.10822	0.146509	0.999811
spas	0.371006	4.77091	2.10714	0.146613	0.999811
OSCP1	0.518808	2.28367	2.10613	0.14671	0.999811
CG43737	0.512853	6.33978	2.10386	0.146928	0.999811
drm	0.438354	4.02891	2.10381	0.146933	0.999811
su(sable)	-0.526527	6.07773	2.10376	0.146937	0.999811
bru-3	0.581005	6.76526	2.10128	0.147176	0.999811
Gyc88E	0.462339	4.36085	2.09657	0.14763	0.999811
CG31326	-0.520732	7.11944	2.0958	0.147704	0.999811
eIF4G2	0.398244	6.22938	2.09454	0.147826	0.999811
in	-0.519791	2.12783	2.09378	0.1479	0.999811
CG6602	-0.833318	0.730584	2.08882	0.148381	0.999811
CG10927	0.574792	1.19545	2.08881	0.148382	0.999811
CG34149	0.604107	0.827692	2.08597	0.148658	0.999811
RpL13A	-0.458116	10.0393	2.08351	0.148897	0.999811
CG4404	-0.404686	6.35426	2.08328	0.14892	0.999811
CG46301	0.507789	3.80508	2.08273	0.148973	0.999811
mt:ND6	0.831998	2.67719	2.08198	0.149047	0.999811
CG10053	0.505282	1.67931	2.07963	0.149277	0.999811
CG43071	-1.15526	1.82424	2.07912	0.149327	0.999811
CG10625	-0.570014	1.37458	2.07847	0.14939	0.999811
CG7365	-0.385622	4.15824	2.07834	0.149403	0.999811
Aldh	-0.395264	9.61156	2.07631	0.149602	0.999811
retn	-0.537858	6.27521	2.07525	0.149705	0.999811
CG31918	-0.640628	0.813573	2.07379	0.149849	0.999811
Sox102F	-0.392752	6.00156	2.07263	0.149962	0.999811
CG33296	-0.392752	4.71874	2.0682	0.150399	0.999811
CG9449	0.467815	6.02624	2.06493	0.150722	0.999811
CG10098	0.370702	4.99431	2.06324	0.150889	0.999811
CG15628	0.534902	6.39073	2.05971	0.151239	0.999811
TyrRII	-0.628013	1.86833	2.04971	0.152235	0.999811
RpS10b	-0.448682	9.56272	2.04788	0.152418	0.999811
CG7638	0.375863	4.79162	2.04715	0.152492	0.999811
CG31221	0.506938	8.50357	2.04489	0.152718	0.999811
Gr32a	0.622577	0.597352	2.04299	0.152909	0.999811
CG11241	-0.549547	4.29257	2.04109	0.153099	0.999811
Frq1	0.490181	6.94392	2.039	0.15331	0.999811
CG4168	0.548296	5.86525	2.03706	0.153506	0.999811
CG10962	-0.805183	1.86721	2.02986	0.154235	0.999811
Rpt4R	-0.601625	2.17076	2.02675	0.154551	0.999811
CG44836	-0.629231	0.658917	2.02165	0.155071	0.999811
Gs2	-0.43642	10.645	2.01406	0.155848	0.999811
CG5068	0.356711	5.30526	2.01247	0.156012	0.999811
CG12811	-0.469416	4.69756	2.00583	0.156696	0.999811
CG6084	-0.566157	6.9612	2.0057	0.156709	0.999811
PGRP-LA	-0.379632	5.72318	2.00183	0.157109	0.999811
Elk	0.49713	5.1037	1.99998	0.157301	0.999811
CG5527	-0.498914	4.0954	1.99992	0.157308	0.999811
Fadd	-0.432307	2.67931	1.99873	0.157431	0.999811
cmpy	0.480817	4.62376	1.9954	0.157777	0.999811
CG31704	1.19838	1.55648	1.99529	0.157789	0.999811
Int6	-0.394726	7.59724	1.99306	0.158021	0.999811
CG12594	0.484373	4.51501	1.99248	0.158082	0.999811
CG34120	-0.423124	8.56146	1.99026	0.158314	0.999811
puc	-0.389484	5.82941	1.98991	0.15835	0.999811
CG5516	0.422327	3.16384	1.98925	0.15842	0.999811
CG2865	-0.376158	5.16451	1.98908	0.158437	0.999811
CG33082	-0.673108	0.672502	1.98674	0.158683	0.999811
Hf	-0.531713	6.55688	1.98389	0.158981	0.999811
EfSec	0.468148	1.8726	1.98368	0.159003	0.999811
CG6123	0.516333	5.26471	1.98161	0.159221	0.999811
CG7033	0.448497	5.87848	1.97977	0.159414	0.999811
CG12942	0.464273	2.59465	1.97933	0.159461	0.999811
gem	-0.351571	9.48095	1.97104	0.160338	0.999811
Hr78	0.331249	5.43178	1.96874	0.160582	0.999811
unc-5	0.359973	5.20644	1.96786	0.160675	0.999811
CG2662	0.52145	1.81898	1.96783	0.160679	0.999811
Grip71	0.472619	1.75216	1.96452	0.161031	0.999811
CG3703	0.380334	5.03408	1.96212	0.161287	0.999811
CG7006	-0.472964	2.28812	1.95941	0.161577	0.999811
CG31445	0.98586	4.44165	1.95939	0.161579	0.999811
CG32099	-0.413774	2.7769	1.95774	0.161755	0.999811
CG3224	-0.385052	4.92992	1.95719	0.161814	0.999811
CG10062	-0.639779	4.82822	1.95608	0.161933	0.999811
CG4984	-0.655496	1.23356	1.9552	0.162028	0.999811
RpL40	-0.375277	9.73961	1.95352	0.162208	0.999811
CG31814	0.489992	4.43714	1.95015	0.16257	0.999811
pie	0.619364	0.639111	1.94793	0.16281	0.999811
CG8892	0.400957	3.37728	1.94276	0.163369	0.999811
Arl2	-0.414129	2.77372	1.93772	0.163916	0.999811
CG4313	-0.434176	2.74455	1.93623	0.164078	0.999811
CG7530	-0.324826	6.13321	1.93554	0.164154	0.999811
CG17556	-0.471282	3.03686	1.9325	0.164485	0.999811
GstE5	0.591928	3.25824	1.93115	0.164633	0.999811
MEP-1	0.614674	0.402335	1.93092	0.164658	0.999811
Or9a	0.539641	1.33717	1.92972	0.164789	0.999811
CG11668	-0.614916	3.16849	1.92678	0.165111	0.999811
CG8008	-0.369952	4.90108	1.92572	0.165227	0.999811
bnl	-0.455584	3.62786	1.92479	0.165329	0.999811
CG15209	0.34516	7.33524	1.92339	0.165483	0.999811
stau	-0.397818	7.8391	1.9228	0.165549	0.999811
CG9630	-0.40284	3.27637	1.92	0.165856	0.999811
CG5946	-0.401608	8.07003	1.91916	0.16595	0.999811
Antp	-0.569265	1.46768	1.91845	0.166027	0.999811
CG4558	0.364048	4.39536	1.91661	0.166231	0.999811
gl	-0.417209	6.14111	1.9143	0.166487	0.999811
RpL9	-0.395586	9.71581	1.91386	0.166535	0.999811
whd	-0.446349	7.84564	1.90678	0.167321	0.999811
Hsp23	0.555439	2.7547	1.90553	0.167461	0.999811
CG4238	0.428799	6.11393	1.90537	0.167478	0.999811
Mdr49	-0.376331	5.93405	1.90419	0.16761	0.999811
CG10211	-0.355395	5.91549	1.90282	0.167763	0.999811
CG42249	-0.858188	1.87505	1.89979	0.168102	0.999811
dpr16	0.43914	3.53733	1.89936	0.16815	0.999811
axo	-0.406413	6.90807	1.89854	0.168242	0.999811
CG8142	0.556011	1.36212	1.89777	0.168328	0.999811
CG30158	0.480559	5.17524	1.8953	0.168606	0.999811
Taf7	0.424412	2.72276	1.89435	0.168712	0.999811
CG2065	1.58952	3.07297	1.89423	0.168725	0.999811
hec	0.526207	1.78615	1.8937	0.168786	0.999811
Nos	0.509143	5.16111	1.89178	0.169002	0.999811
CG14207	0.384261	7.70302	1.89175	0.169005	0.999811
CG2736	-0.768252	7.7626	1.89165	0.169016	0.999811
l(1)G0020	-0.420426	3.16682	1.88839	0.169383	0.999811
CG32694	-1.19483	7.01763	1.8882	0.169405	0.999811
CG6136	0.448961	2.42494	1.88754	0.169479	0.999811
CG7054	-0.479941	4.53123	1.88527	0.169737	0.999811
RpS23	-0.408196	9.7399	1.88508	0.169758	0.999811
fal	-0.402246	3.30922	1.88295	0.169999	0.999811
IM3	-0.745987	7.97795	1.88206	0.1701	0.999811
CG14982	0.45124	4.97256	1.8806	0.170266	0.999811
CG10433	-0.439055	8.71462	1.87858	0.170495	0.999811
sim	-0.458531	2.05727	1.8733	0.171098	0.999811
sNPF	0.507436	6.60339	1.87202	0.171244	0.999811
CG4592	-0.462776	3.24626	1.86742	0.171771	0.999811
SIFaR	0.500319	3.12834	1.86529	0.172015	0.999811
CG12768	-0.397136	3.72307	1.862	0.172394	0.999811
CG8745	-0.675656	7.86606	1.85865	0.172781	0.999811
CG9344	-0.469647	2.47827	1.85774	0.172885	0.999811
DIP-beta	0.424004	4.26222	1.85384	0.173337	0.999811
Cbp53E	0.536334	7.73817	1.85381	0.173341	0.999811
CG4797	-0.468965	3.76376	1.85358	0.173368	0.999811
CG15221	-0.560112	1.80546	1.85215	0.173534	0.999811
NitFhit	-0.355933	4.65456	1.85165	0.173592	0.999811
Scgdelta	0.385563	4.69373	1.85081	0.17369	0.999811
CG9676	0.692276	9.61608	1.85067	0.173705	0.999811
Dhc98D	0.649215	0.560898	1.84908	0.17389	0.999811
Ir64a	-0.545271	1.33794	1.84664	0.174175	0.999811
CG9780	-0.526292	7.34023	1.84431	0.174446	0.999811
CG18107	-0.589615	5.4966	1.84395	0.174488	0.999811
Ag5r	3.8546	3.5704	1.84358	0.174532	0.999811
MAGE	0.476596	2.50981	1.8433	0.174565	0.999811
RpS3	-0.409081	10.2407	1.84252	0.174656	0.999811
CG9953	-0.385962	7.3337	1.84241	0.174669	0.999811
Sur	0.530846	2.33398	1.84138	0.174789	0.999811
cep290	0.628554	1.65086	1.841	0.174834	0.999811
unc-13-4A	0.445174	5.3341	1.83499	0.175539	0.999811
CoRest	0.398296	5.94816	1.83494	0.175545	0.999811
CG4022	0.394317	4.10412	1.83396	0.175661	0.999811
CG32006	0.47251	2.2964	1.8338	0.175679	0.999811
CG17219	-0.570505	1.01913	1.8333	0.175738	0.999811
Yp1	-0.839212	13.0023	1.8323	0.175856	0.999811
CG31473	0.680511	0.13063	1.82961	0.176174	0.999811
CG12910	-0.387751	3.8449	1.82947	0.176191	0.999811
Dtg	-0.603841	3.75166	1.82894	0.176253	0.999811
Meics	0.420623	2.94159	1.82627	0.176569	0.999811
CG31777	-0.565248	4.98528	1.82598	0.176603	0.999811
Chrac-16	0.478703	1.88112	1.82531	0.176682	0.999811
AcCoAS	-0.332401	9.37293	1.82408	0.176828	0.999811
Odc2	-0.51349	2.32906	1.82197	0.177079	0.999811
CG32225	0.424153	5.65561	1.82119	0.177172	0.999811
EloC	-0.360677	6.3117	1.81997	0.177317	0.999811
CG1971	-0.57621	1.38212	1.81841	0.177502	0.999811
Rrp1	1.21301	3.13234	1.81824	0.177523	0.999811
mRpL42	0.405544	3.63086	1.81697	0.177675	0.999811
Cyp6d4	-0.419681	3.42763	1.81675	0.177701	0.999811
CG31760	0.490419	5.96853	1.81517	0.17789	0.999811
CG31548	-0.434673	5.61517	1.81501	0.177908	0.999811
CG1233	-0.322024	5.27304	1.81465	0.177951	0.999811
Hdc	0.427474	6.84665	1.81356	0.178082	0.999811
Ranbp9	-0.496545	4.51297	1.81354	0.178084	0.999811
CG3777	0.960265	3.10857	1.81298	0.178151	0.999811
CG9505	-0.458172	5.71404	1.81298	0.178152	0.999811
slou	0.522453	1.55635	1.81028	0.178474	0.999811
CG3548	0.388478	4.212	1.80898	0.178631	0.999811
Ir75a	-0.614113	1.73062	1.80826	0.178717	0.999811
CG4716	-0.598023	10.1807	1.8078	0.178772	0.999811
msk	-0.378375	7.13157	1.80635	0.178947	0.999811
CG43222	0.524351	1.90784	1.80564	0.179032	0.999811
AsnS	0.456082	5.69994	1.80542	0.179058	0.999811
Thor	-0.559349	8.01957	1.80419	0.179206	0.999811
CG12880	-0.737586	0.879591	1.80116	0.179572	0.999811
mia	0.568095	1.77123	1.7991	0.179822	0.999811
dpr20	0.434345	4.91595	1.79629	0.180161	0.999811
RhoGAP16F	-0.378535	3.91614	1.79561	0.180244	0.999811
BubR1	-0.643567	2.1004	1.79535	0.180276	0.999811
CG31436	-0.531259	4.43553	1.78858	0.1811	0.999811
CG7839	-0.37096	4.32391	1.78669	0.18133	0.999811
Cortactin	0.355345	5.26355	1.78533	0.181496	0.999811
Mdr50	-1.28177	0.129538	1.78526	0.181504	0.999811
Osi9	-0.92985	1.08249	1.78507	0.181528	0.999811
Tace	0.391694	5.35665	1.78245	0.181849	0.999811
Cp110	-0.466018	3.58044	1.78016	0.18213	0.999811
RpLP1	-0.420266	10.0351	1.77999	0.182151	0.999811
CG6910	-0.772551	8.49396	1.77911	0.182259	0.999811
CG18336	0.616921	0.613036	1.77321	0.182985	0.999811
CG14117	0.486151	1.93763	1.77219	0.183111	0.999811
CG10365	-0.367776	5.45136	1.76932	0.183467	0.999811
Cyp6t3	-0.425143	4.76564	1.7679	0.183643	0.999811
Mitf	-0.335035	5.80016	1.76682	0.183776	0.999811
CG31731	-0.312613	6.06771	1.76659	0.183804	0.999811
CG7607	-0.365683	6.60718	1.76361	0.184175	0.999811
CG9664	-0.597116	4.44137	1.76241	0.184325	0.999811
CG30419	0.528117	4.05077	1.75767	0.184915	0.999811
CG2816	-0.564459	2.20907	1.75723	0.184971	0.999811
CG3961	-0.427162	8.53497	1.75526	0.185217	0.999811
mspo	0.398633	5.74938	1.75525	0.185218	0.999811
Pkn	-0.293536	8.68154	1.7524	0.185576	0.999811
peb	-0.369769	5.18381	1.7492	0.185977	0.999811
CG8192	-0.827524	1.66005	1.74804	0.186123	0.999811
Gr21a	-0.753689	0.995855	1.74685	0.186273	0.999811
na	0.426324	6.75186	1.74672	0.18629	0.999811
Pde9	0.342536	5.82324	1.7461	0.186368	0.999811
CycJ	0.622935	0.580845	1.74441	0.186581	0.999811
CG31248	-0.412151	5.115	1.74393	0.186642	0.999811
Gbs-70E	-0.460391	8.19355	1.7419	0.186899	0.999811
CG8173	0.556724	1.18991	1.74089	0.187027	0.999811
CG12194	0.35989	5.51928	1.73808	0.187382	0.999811
CG15478	0.456736	2.68031	1.73763	0.187439	0.999811
CG12499	-0.364792	4.22214	1.73688	0.187535	0.999811
GNBP3	-0.563378	6.21388	1.73512	0.187759	0.999811
Prat2	-0.41893	7.72226	1.73488	0.187789	0.999811
CG34189	-0.658768	0.612404	1.73395	0.187907	0.999811
meso18E	-0.415382	3.93749	1.73232	0.188115	0.999811
CG9531	0.386005	4.31047	1.73166	0.1882	0.999811
CG42272	-0.542759	2.08039	1.73096	0.188288	0.999811
CG3744	0.325424	5.80336	1.72995	0.188418	0.999811
Hr51	0.611499	1.23052	1.72701	0.188793	0.999811
mab-21	0.360732	3.69792	1.72617	0.188901	0.999811
RpL37A	-0.365901	8.82634	1.7241	0.189166	0.999811
Rh6	-0.30457	8.70662	1.724	0.189179	0.999811
CG42524	-0.718673	1.16619	1.72232	0.189394	0.999811
Dim1	-0.382555	3.04975	1.72176	0.189467	0.999811
Ripalpha	0.415282	2.83606	1.72055	0.189622	0.999811
CG8301	0.399278	4.97092	1.72014	0.189675	0.999811
CG12179	0.464058	2.16752	1.71902	0.189819	0.999811
CG6950	-0.389249	6.20985	1.71864	0.189869	0.999811
CG45076	0.412585	6.99323	1.71734	0.190035	0.999811
Art2	0.904104	0.793604	1.71448	0.190405	0.999811
corto	-0.313572	6.82094	1.71311	0.190582	0.999811
mthl3	-0.647832	1.56314	1.71285	0.190616	0.999811
Cyp28a5	-0.549953	7.09843	1.71278	0.190625	0.999811
mTTF	-0.348531	3.70063	1.71132	0.190814	0.999811
CG32105	0.513846	2.48498	1.71123	0.190826	0.999811
CG43386	-0.720174	0.776611	1.70901	0.191114	0.999811
CG18467	0.442871	3.76842	1.70704	0.19137	0.999811
CG30116	0.449256	6.76258	1.70552	0.191567	0.999811
CG6999	0.57959	0.693673	1.70356	0.191823	0.999811
MSBP	-0.32884	7.64307	1.70242	0.191972	0.999811
lectin-46Ca	-0.474646	2.58794	1.7017	0.192066	0.999811
CG6961	0.398064	2.8426	1.69957	0.192344	0.999811
Cyp313a4	-0.469924	1.62515	1.69903	0.192414	0.999811
ICA69	0.339725	4.45194	1.69781	0.192575	0.999811
CG3306	-0.459818	1.74654	1.69693	0.19269	0.999811
CG14688	-0.409676	6.86391	1.69571	0.19285	0.999811
CG11353	0.981491	1.45083	1.69239	0.193287	0.999811
VGlut	0.410075	7.51277	1.69214	0.193319	0.999811
beat-Va	0.500335	3.7396	1.69185	0.193357	0.999811
Nurf-38	-0.402322	7.6941	1.6887	0.193773	0.999811
CG13641	-0.49465	2.58693	1.68848	0.193801	0.999811
CG5001	0.320802	5.97908	1.68813	0.193847	0.999811
CG42534	-0.490247	2.18413	1.68782	0.193888	0.999811
Pc	0.360864	4.47102	1.68654	0.194057	0.999811
AsnRS-m	0.404033	2.45966	1.68653	0.194059	0.999811
DhpD	-0.402085	5.30347	1.68549	0.194196	0.999811
CG9186	0.329066	5.71221	1.6827	0.194567	0.999811
CG12262	-0.634114	1.04976	1.68217	0.194636	0.999811
mbf1	0.422978	5.70649	1.68149	0.194727	0.999811
RpS27A	-0.396918	9.83473	1.68017	0.194901	0.999811
CG16826	8.5002	5.07049	1.67975	0.194958	0.999811
CG14667	0.367974	3.36261	1.67862	0.195108	0.999811
CG33143	0.378847	5.45144	1.67826	0.195155	0.999811
CG14562	0.313344	5.73441	1.67777	0.195222	0.999811
RpS18	-0.389858	9.82603	1.67751	0.195255	0.999811
CG18528	0.456121	2.06832	1.67431	0.195682	0.999811
CG14321	0.468029	2.52243	1.67336	0.19581	0.999811
Ubi-p63E	0.335176	7.70546	1.67287	0.195875	0.999811
mt:ND1	0.388324	10.2789	1.67284	0.195879	0.999811
Tbh	0.416325	4.79243	1.67169	0.196032	0.999811
CG3376	-0.434538	6.13475	1.67153	0.196054	0.999811
sll	-0.376652	4.42758	1.67091	0.196137	0.999811
lds	0.425496	2.38366	1.67032	0.196215	0.999811
CG4596	0.381375	3.79892	1.67017	0.196236	0.999811
pes	-0.345794	6.15478	1.66933	0.196349	0.999811
LysP	4.02681	1.81234	1.66806	0.196518	0.999811
MED30	0.399321	2.64622	1.66693	0.19667	0.999811
CG32260	-0.663849	1.02792	1.66357	0.197122	0.999811
RpS2	-0.386784	10.3871	1.66132	0.197425	0.999811
CR45131	-0.440418	2.53512	1.66086	0.197487	0.999811
SmydA-5	-0.443116	3.02393	1.65884	0.19776	0.999811
FASN1	-0.432588	11.4927	1.65459	0.198335	0.999811
Mcm2	-0.573109	1.63189	1.65422	0.198385	0.999811
Syn	0.437707	8.03116	1.65384	0.198438	0.999811
CG34417	-0.331973	9.13543	1.65357	0.198474	0.999811
l(3)72Dn	-0.394872	2.87015	1.65122	0.198794	0.999811
RfC38	-0.502362	1.37871	1.64729	0.199328	0.999811
Mps1	-0.596485	0.504096	1.64653	0.199432	0.999811
CR44832	0.421731	4.24262	1.64648	0.199438	0.999811
RpLP0	-0.405572	10.4308	1.64588	0.19952	0.999811
RpS3A	-0.3728	10.6934	1.64136	0.200139	0.999811
CG3800	-0.337039	8.4718	1.64066	0.200235	0.999811
TBPH	0.311605	6.23117	1.64049	0.200258	0.999811
Nrx-IV	-0.301102	6.6447	1.63619	0.200849	0.999811
Nnp-1	-0.373301	4.7901	1.63529	0.200973	0.999811
Sb	-0.582795	0.367624	1.63525	0.200979	0.999811
AttC	2.19108	5.84236	1.6345	0.201082	0.999811
CG34376	-0.460538	5.87663	1.63117	0.201541	0.999811
Taf11	0.416848	2.69105	1.62891	0.201853	0.999811
RpL27A	-0.378742	10.1718	1.62818	0.201955	0.999811
CG15695	-0.363675	4.88721	1.62779	0.202008	0.999811
Mtk	1.61185	5.66062	1.62654	0.202183	0.999811
CG16749	0.572583	0.749906	1.62429	0.202494	0.999811
Eip63F-1	0.356395	6.34084	1.62311	0.202659	0.999811
CG12608	-0.326158	4.22324	1.62212	0.202797	0.999811
CG11034	-0.500121	2.75622	1.62076	0.202986	0.999811
CG17803	0.497853	2.28439	1.61846	0.203306	0.999811
RpL10	-0.381469	10.4049	1.61773	0.203409	0.999811
CG6163	-0.378838	3.00219	1.61738	0.203458	0.999811
CG10137	0.365862	5.1173	1.61728	0.203472	0.999811
CG3568	0.426095	2.47501	1.61725	0.203475	0.999811
AttA	1.86069	5.38039	1.6168	0.203539	0.999811
Octbeta1R	0.378012	5.5077	1.61672	0.203549	0.999811
GstE1	0.515461	5.55819	1.61585	0.203672	0.999811
DIP-theta	0.397806	3.99674	1.61556	0.203713	0.999811
Lap1	-0.332509	4.90106	1.61512	0.203773	0.999811
CG12038	0.379523	4.32636	1.61403	0.203926	0.999811
Ppt2	-0.390896	4.79318	1.6105	0.204422	0.999811
Dph5	-0.366659	4.30918	1.60982	0.204518	0.999811
CG7637	-0.462756	2.09336	1.6078	0.204801	0.999811
cutlet	-0.550689	0.875694	1.60752	0.204841	0.999811
CG3071	-0.351436	4.24459	1.60692	0.204926	0.999811
CG33213	0.46636	1.49949	1.60653	0.20498	0.999811
CG15382	0.597927	0.341942	1.60622	0.205023	0.999811
CG8569	0.356176	3.99532	1.60569	0.205099	0.999811
CR43629	-0.459234	1.81381	1.60534	0.205148	0.999811
dmrt99B	-0.45189	1.69497	1.60474	0.205233	0.999811
Bsg	-0.308789	8.62939	1.60451	0.205266	0.999811
CG13663	-0.406171	3.20191	1.60431	0.205294	0.999811
CG2321	0.57807	0.473393	1.60431	0.205294	0.999811
Ric	0.325245	7.19879	1.6031	0.205464	0.999811
l(1)G0469	0.324487	4.75361	1.60236	0.20557	0.999811
CG5191	-0.340099	7.06556	1.6014	0.205705	0.999811
Bin1	-0.406654	2.94213	1.60034	0.205855	0.999811
wde	0.334111	5.69126	1.59847	0.20612	0.999811
CG5973	-0.341259	7.36667	1.59645	0.206407	0.999811
frma	-0.476194	6.00478	1.59556	0.206534	0.999811
CG9393	0.356562	3.47656	1.59483	0.206638	0.999811
Gpi1	0.468728	2.04993	1.59398	0.206759	0.999811
rho-5	0.37409	6.08572	1.59383	0.20678	0.999811
spt4	0.431144	2.30617	1.5935	0.206827	0.999811
CG8665	0.750792	5.15813	1.5933	0.206856	0.999811
Nha1	-0.456365	4.54738	1.59323	0.206865	0.999811
Hr46	0.430565	3.76845	1.59136	0.207131	0.999811
Nup75	0.409329	3.29888	1.59059	0.207242	0.999811
CG8129	-0.638503	4.42473	1.58852	0.207537	0.999811
Ef1beta	-0.399573	9.09987	1.58842	0.207553	0.999811
CG33635	-0.388872	2.31657	1.58579	0.207929	0.999811
CG42269	-0.589051	2.9461	1.58538	0.207987	0.999811
beat-Vc	0.414471	3.38851	1.58528	0.208001	0.999811
pxb	0.407986	2.96251	1.58462	0.208096	0.999811
brat	0.416141	5.77819	1.58353	0.208253	0.999811
Cyp303a1	0.571451	1.36984	1.58159	0.208531	0.999811
Rh2	-0.339814	8.08405	1.58133	0.20857	0.999811
CG10348	-0.503141	3.34535	1.5789	0.208919	0.999811
CG12299	0.350805	4.91269	1.57809	0.209036	0.999811
CG3257	0.368618	6.451	1.5761	0.209323	0.999811
CG15394	-0.510552	2.46908	1.57431	0.209582	0.999811
Ets96B	0.634099	0.931262	1.57299	0.209773	0.999811
CG10559	-0.442072	2.34211	1.57292	0.209783	0.999811
CG17270	0.374633	3.89869	1.57093	0.210071	0.999811
Cyp6g1	-0.478398	11.564	1.57006	0.210198	0.999811
CG8414	-0.372189	3.30438	1.56946	0.210286	0.999811
CG8492	-0.511856	1.06006	1.5682	0.210469	0.999811
Iris	-0.603432	6.80314	1.56582	0.210815	0.999811
vir-1	-0.47637	9.1864	1.56432	0.211034	0.999811
rtv	0.46668	2.98993	1.56429	0.211039	0.999811
CG5359	-0.560628	0.792728	1.56423	0.211047	0.999811
Arp2	0.302792	5.6349	1.56365	0.211132	0.999811
drl	0.391783	4.47769	1.56129	0.211476	0.999811
CG14661	-0.31654	8.36894	1.55787	0.211977	0.999811
Mgstl	0.503054	4.98266	1.55603	0.212247	0.999811
Picot	-0.301233	7.3907	1.55571	0.212294	0.999811
CG6145	-0.34986	6.75377	1.55538	0.212342	0.999811
CG5104	-0.328895	4.16882	1.55277	0.212728	0.999811
Pgm	-0.401011	8.26383	1.5527	0.212737	0.999811
alpha-Man-Ia	0.307025	6.94118	1.55133	0.212939	0.999811
Gprk1	0.329436	6.29262	1.54886	0.213303	0.999811
Hsc70-3	0.501401	8.44723	1.54862	0.213339	0.999811
ranshi	0.453379	1.24394	1.54845	0.213364	0.999811
MED16	0.426221	2.92168	1.54525	0.213838	0.999811
NT5E-2	-0.509884	4.36962	1.54453	0.213945	0.999811
Rab27	0.35539	3.37324	1.54408	0.214011	0.999811
CNMaR	0.439515	3.22771	1.54145	0.214402	0.999811
vsg	-0.32649	9.20966	1.54096	0.214475	0.999811
CG4962	-0.791568	6.13633	1.54075	0.214507	0.999811
CG8939	-0.359816	4.56076	1.53911	0.21475	0.999811
mei-S332	0.631297	0.887946	1.53847	0.214846	0.999811
CG7860	-0.763047	0.140529	1.53525	0.215326	0.999811
CG6388	-0.326032	4.03901	1.53407	0.215502	0.999811
zfh1	-0.349497	5.32776	1.53257	0.215728	0.999811
CG33120	-0.695547	5.68384	1.53202	0.21581	0.999811
CG8641	0.434281	4.33486	1.52993	0.216123	0.999811
Hsepi	0.328376	4.72285	1.52951	0.216186	0.999811
mirr	-0.361959	3.6306	1.52785	0.216435	0.999811
Dscam4	0.467164	6.07325	1.52619	0.216686	0.999811
CG11672	4.06199	3.02274	1.52532	0.216817	0.999811
Dr	-0.629207	3.27867	1.52457	0.216929	0.999811
U3-55K	-0.399861	2.62161	1.5233	0.21712	0.999811
Spat	-0.544708	7.01879	1.52282	0.217193	0.999811
CG14277	-0.459034	7.73249	1.52214	0.217296	0.999811
CG5849	-0.493052	3.8336	1.52184	0.217341	0.999811
CG34220	3.94812	9.81092	1.52135	0.217415	0.999811
CG7110	-0.374634	4.65961	1.52088	0.217486	0.999811
CG13185	-0.364244	4.94475	1.52071	0.217513	0.999811
Tctp	-0.364291	9.90004	1.52065	0.217521	0.999811
CG5819	-0.500991	5.54698	1.5196	0.21768	0.999811
GstO3	-0.425416	5.77227	1.51931	0.217724	0.999811
CG17843	-0.579626	1.54166	1.51819	0.217893	0.999811
Hs6st	0.30624	5.16774	1.51794	0.217931	0.999811
ph-p	0.316663	5.54898	1.5172	0.218044	0.999811
nop5	-0.505013	5.42572	1.51489	0.218395	0.999811
CG9135	0.321666	3.75195	1.51401	0.218528	0.999811
DENR	-0.391616	3.04157	1.5133	0.218636	0.999811
Pvf1	0.388258	3.58425	1.51178	0.218868	0.999811
Prpk	-0.375608	2.9793	1.50945	0.219223	0.999811
CG42404	0.39455	5.19937	1.50904	0.219285	0.999811
CG9581	0.313277	4.5788	1.50879	0.219323	0.999811
mRpL36	0.381776	3.24472	1.50839	0.219385	0.999811
par-6	-0.311298	6.28516	1.50675	0.219635	0.999811
ChAT	0.436607	6.52324	1.50627	0.219709	0.999811
Galphao	0.384568	7.92277	1.50535	0.21985	0.999811
CG7135	0.651211	4.96757	1.5052	0.219873	0.999811
CG30355	-0.606355	0.31201	1.50444	0.21999	0.999811
Su(var)3-3	0.36915	3.56854	1.50436	0.220001	0.999811
RpS25	-0.354419	10.0133	1.50244	0.220296	0.999811
Dnz1	-0.283054	5.77777	1.50232	0.220315	0.999811
wap	-0.292598	5.56518	1.50127	0.220476	0.999811
RpL41	-0.377142	9.86021	1.50067	0.220569	0.999811
CG42671	-0.292229	7.49855	1.50049	0.220596	0.999811
CG9837	-0.540681	4.97836	1.50023	0.220635	0.999811
trn	0.373969	4.80194	1.49771	0.221023	0.999811
fend	0.35808	3.67503	1.49767	0.22103	0.999811
cer	-0.427922	3.00985	1.49749	0.221058	0.999811
CG43320	-0.420852	2.06919	1.49736	0.221078	0.999811
Mpc1	-0.395368	7.25562	1.49715	0.221111	0.999811
CG4847	-0.619734	7.56579	1.49676	0.221171	0.999811
CG15236	0.402187	6.45211	1.49254	0.221822	0.999811
CG1542	-0.367245	3.82619	1.49234	0.221853	0.999811
CG32022	0.379029	2.81781	1.49171	0.221951	0.999811
CG10479	-0.406064	4.11434	1.49156	0.221975	0.999811
CG4866	-0.39545	2.79199	1.4909	0.222077	0.999811
mnd	-0.299854	5.21869	1.49085	0.222085	0.999811
CG1492	0.332979	4.18975	1.4906	0.222124	0.999811
Or85f	0.560243	0.580407	1.48799	0.222528	0.999811
Cyp12a4	-0.55018	7.04999	1.48651	0.222759	0.999811
CG15293	-0.62258	8.20855	1.4859	0.222854	0.999811
5-HT1A	0.442284	5.07607	1.48567	0.222889	0.999811
CG7394	0.304365	4.76088	1.48541	0.222931	0.999811
CG7384	-0.463818	3.54744	1.48473	0.223035	0.999811
DIP-delta	0.400593	4.07865	1.4846	0.223056	0.999811
CG5888	-0.336615	4.98895	1.48402	0.223147	0.999811
CG31469	0.564518	2.6092	1.482	0.223463	0.999811
Amy-p	3.11138	4.72372	1.48144	0.22355	0.999811
CG7099	-0.331603	3.9992	1.48052	0.223694	0.999811
CG30403	0.505349	1.28191	1.4804	0.223712	0.999811
SdhB	0.304979	8.22407	1.47916	0.223906	0.999811
sing	0.551321	0.337067	1.47903	0.223927	0.999811
CG15561	-0.445047	1.82049	1.47855	0.224001	0.999811
CG6495	0.344666	6.40038	1.47756	0.224157	0.999811
CG1113	-0.60404	0.322276	1.47704	0.224238	0.999811
SPARC	-0.388561	8.77836	1.47433	0.224664	0.999811
TyrR	0.408838	3.39458	1.47022	0.225311	0.999811
CG6178	-0.42154	5.36404	1.46986	0.225367	0.999811
CR44662	-0.499984	1.74985	1.46974	0.225387	0.999811
CG6175	-0.343572	5.31641	1.46917	0.225476	0.999811
CG34114	0.40395	5.96402	1.46887	0.225524	0.999811
Rab30	0.315472	4.30954	1.46885	0.225527	0.999811
AstC	-0.341583	5.67598	1.46831	0.225612	0.999811
lz	0.359852	4.37983	1.46813	0.225642	0.999811
mbm	-0.388161	2.91344	1.46613	0.225958	0.999811
S1P	-0.349439	3.69957	1.46473	0.226178	0.999811
CG6290	-0.428201	4.1002	1.46354	0.226368	0.999811
CG10646	0.333055	3.12917	1.46318	0.226424	0.999811
babos	-0.334621	6.35205	1.46298	0.226457	0.999811
CG3838	0.314233	4.66334	1.46199	0.226613	0.999811
Cad89D	0.663671	2.10298	1.46182	0.226641	0.999811
Vps33B	-0.318629	3.87384	1.46117	0.226744	0.999811
beat-IV	0.364611	5.08687	1.45989	0.226948	0.999811
CG7458	-0.402294	2.78341	1.45937	0.227031	0.999811
Mdh1	-0.412	8.89134	1.45936	0.227031	0.999811
CG13375	0.45739	5.26619	1.45706	0.227399	0.999811
CG1468	-0.66253	6.77845	1.45676	0.227446	0.999811
RpL27	-0.35376	9.50698	1.45676	0.227446	0.999811
CG8368	-0.315298	4.63522	1.45673	0.227451	0.999811
CG9815	-0.594723	1.70948	1.45425	0.227846	0.999811
PCB	-0.358821	9.1307	1.45404	0.227881	0.999811
CG34342	0.466944	2.68428	1.45172	0.228252	0.999811
Muc68D	4.32546	7.01548	1.45128	0.228322	0.999811
Tim9a	-0.39859	2.8174	1.45119	0.228337	0.999811
CG15096	-0.547272	7.17336	1.44649	0.229092	0.999811
Klp68D	0.310181	5.87101	1.44604	0.229165	0.999811
CG5577	-0.53264	4.47552	1.44602	0.229167	0.999811
CG8870	0.56578	0.250306	1.44585	0.229194	0.999811
CG32137	0.311564	5.38151	1.44528	0.229286	0.999811
CG9705	0.291024	4.88815	1.44515	0.229308	0.999811
CG40498	0.386065	5.75725	1.44291	0.22967	0.999811
Nup54	0.329692	3.5067	1.44289	0.229672	0.999811
mt:srRNA	0.661269	7.0173	1.44173	0.22986	0.999811
CG14135	0.371404	3.01895	1.44093	0.229988	0.999811
Tgt	-0.381804	2.83848	1.4409	0.229993	0.999811
CG5645	-0.388936	3.27926	1.44032	0.230087	0.999811
MESR3	-0.307653	5.66834	1.43996	0.230145	0.999811
Act42A	0.331644	5.13848	1.43753	0.23054	0.999811
Trh	0.428544	3.82468	1.43746	0.23055	0.999811
Idgf2	-0.427124	8.03883	1.43718	0.230596	0.999811
CG8216	0.37946	5.72881	1.43713	0.230604	0.999811
CG13285	0.647693	0.910517	1.43701	0.230624	0.999811
Tsp66E	0.324263	6.47328	1.4368	0.230657	0.999811
CG6937	-0.391446	3.60709	1.4367	0.230675	0.999811
rk	-0.368866	2.91841	1.43386	0.231136	0.999811
holn1	-0.387658	3.09088	1.43334	0.231221	0.999811
CG17278	-0.33563	4.94198	1.43131	0.23155	0.999811
Dot	-0.326337	3.98497	1.43083	0.231629	0.999811
nes	-0.313651	6.03303	1.43058	0.23167	0.999811
CG4586	0.629726	0.0358943	1.42945	0.231855	0.999811
Cyp28c1	0.34837	4.01028	1.4289	0.231944	0.999811
Ada	-0.536638	0.995129	1.42848	0.232012	0.999811
mRpS24	-0.483895	1.89517	1.427	0.232255	0.999811
Patsas	0.36741	4.28941	1.42442	0.232678	0.999811
p38c	-0.866029	1.47924	1.42397	0.23275	0.999811
CG9727	-0.28639	6.21339	1.42348	0.232831	0.999811
CG31664	-1.57774	3.56874	1.42334	0.232854	0.999811
Actn	0.549504	8.29053	1.42303	0.232905	0.999811
CG30392	0.322042	4.33045	1.4222	0.233042	0.999811
Fis1	0.301142	5.83553	1.42171	0.233123	0.999811
CG4822	-0.358519	6.93238	1.42159	0.233142	0.999811
Snm1	0.406416	2.1893	1.42145	0.233164	0.999811
Prx2540-1	-0.703334	2.03542	1.42066	0.233294	0.999811
HipHop	0.45203	1.90208	1.42049	0.233323	0.999811
CG30002	-0.623546	4.45757	1.42004	0.233397	0.999811
Vps53	0.3036	4.59154	1.41969	0.233455	0.999811
Ppt1	-0.441997	2.60815	1.41947	0.233491	0.999811
l(1)G0045	-0.491758	1.91762	1.41928	0.233521	0.999811
CG10345	-0.343702	6.76378	1.41884	0.233594	0.999811
CG11475	0.689367	0.256991	1.41823	0.233695	0.999811
CG13502	0.567486	0.577492	1.41683	0.233926	0.999811
CG15279	-0.376176	4.62898	1.41398	0.234397	0.999811
Tusp	0.346583	5.86808	1.41333	0.234504	0.999811
RpS12	-0.34983	9.54184	1.41059	0.234958	0.999811
santa-maria	-0.353889	6.82599	1.41005	0.235048	0.999811
Zip88E	0.443925	2.64269	1.40966	0.235113	0.999811
CG13484	0.378293	2.40249	1.40669	0.235606	0.999811
Dys	-0.319451	8.09656	1.40607	0.23571	0.999811
CG10639	-0.326734	5.56911	1.40578	0.235758	0.999811
CR44429	-0.505384	0.676635	1.40459	0.235956	0.999811
CR43496	-0.427064	1.96155	1.40333	0.236167	0.999811
Ahcy89E	-0.35486	4.25487	1.40184	0.236416	0.999811
CG11897	-0.317559	5.4659	1.40098	0.236559	0.999811
Tango14	-0.375445	3.30716	1.39985	0.236749	0.999811
CG8206	-0.296934	6.46546	1.3995	0.236807	0.999811
Nop56	-0.422441	5.30681	1.39916	0.236865	0.999811
Nplp1	0.373507	6.47004	1.39859	0.236959	0.999811
aPKC	0.344775	6.96989	1.39848	0.236978	0.999811
Pkc53E	0.358602	7.40179	1.39817	0.23703	0.999811
Obp56h	0.398563	5.37335	1.39754	0.237136	0.999811
CG6908	0.642538	6.28147	1.39728	0.23718	0.999811
Dbx	0.478994	1.27374	1.39464	0.237624	0.999811
EndoG	0.340947	2.75594	1.39402	0.237728	0.999811
coil	0.375209	2.94815	1.39262	0.237963	0.999811
CG4848	0.285788	5.11727	1.39213	0.238045	0.999811
sta	-0.356088	10.6623	1.39185	0.238093	0.999811
CG11796	-1.13545	6.62251	1.39096	0.238243	0.999811
CG5707	-0.401228	6.47479	1.38816	0.238716	0.999811
CG33307	-0.479733	5.14497	1.38783	0.238772	0.999811
CG13954	0.389854	3.24916	1.38745	0.238836	0.999811
CG3819	4.77151	4.21021	1.38658	0.238983	0.999811
Blos4	-0.391599	2.5176	1.38553	0.239162	0.999811
qkr54B	0.302028	6.09428	1.3823	0.23971	0.999811
Tps1	-0.45918	10.0465	1.38066	0.239988	0.999811
Idgf3	-0.366236	7.25275	1.37933	0.240215	0.999811
stet	-0.533995	0.912703	1.37899	0.240273	0.999811
CG32581	0.714132	5.87977	1.37839	0.240376	0.999811
pnt	-0.322723	5.11653	1.37702	0.240609	0.999811
CG6443	-0.322386	3.93589	1.37551	0.240868	0.999811
rt	0.372143	3.31891	1.37413	0.241104	0.999811
pgant8	0.686663	0.410361	1.37393	0.241137	0.999811
RpS17	-0.32252	9.42249	1.37374	0.24117	0.999811
CG6472	0.375309	2.97128	1.37341	0.241227	0.999811
CG32221	-0.298052	4.22092	1.37327	0.241251	0.999811
mahe	-0.325488	7.14626	1.37291	0.241312	0.999811
CG33969	-0.324907	3.66432	1.37195	0.241477	0.999811
CG4424	0.470963	1.49365	1.37043	0.241738	0.999811
GstD3	-0.579821	4.8929	1.37028	0.241764	0.999811
Dhc36C	-0.536215	1.39535	1.36925	0.241941	0.999811
Che-13	0.580988	0.400913	1.36584	0.242527	0.999811
CG45057	0.309368	6.00548	1.36547	0.242592	0.999811
CG3709	-0.414909	1.68543	1.36481	0.242706	0.999811
Tektin-C	0.5354	0.897418	1.36369	0.242898	0.999811
fa2h	0.723991	0.473454	1.36094	0.243374	0.999811
CG12384	-0.301375	6.17507	1.35917	0.243682	0.999811
ZnT86D	-0.340009	4.8318	1.35892	0.243724	0.999811
Cyp6w1	-0.494035	8.39871	1.35842	0.243812	0.999811
CG12325	-0.35076	3.72657	1.35828	0.243836	0.999811
CG1814	0.285153	6.5973	1.35743	0.243984	0.999811
fln	-0.534396	0.452067	1.35715	0.244032	0.999811
CG14535	0.357839	4.25492	1.35625	0.244188	0.999811
CG15213	0.566002	2.52235	1.35613	0.244208	0.999811
tra	0.405826	3.49323	1.35536	0.244343	0.999811
shot	-0.340583	10.0757	1.3545	0.244492	0.999811
CG14105	-0.475531	3.04372	1.35394	0.24459	0.999811
CG34324	3.87319	8.54131	1.3539	0.244597	0.999811
Nmdar2	0.411102	5.63929	1.35315	0.244729	0.999811
Lk6	-0.315142	10.5621	1.35298	0.244758	0.999811
EMC3	-0.308779	5.2839	1.35029	0.245228	0.999811
Corp	0.464525	1.72599	1.34871	0.245504	0.999811
CG10165	-0.42115	3.45795	1.3484	0.245558	0.999811
shd	-0.457108	2.14945	1.34788	0.245649	0.999811
ACC	-0.361653	9.54148	1.34785	0.245655	0.999811
CG4565	-0.532037	0.82509	1.34752	0.245712	0.999811
pr	-0.367607	6.08352	1.34738	0.245737	0.999811
CG17737	-0.27802	7.14294	1.34593	0.245991	0.999811
CG5033	-0.358853	4.39323	1.34475	0.246198	0.999811
cbt	-0.313214	6.92033	1.34442	0.246256	0.999811
wdp	-0.34023	6.50681	1.34267	0.246563	0.999811
CG3225	0.378824	2.50201	1.34069	0.246912	0.999811
Ugt86Dd	-0.457234	5.59272	1.34011	0.247015	0.999811
CG9626	-0.359179	3.68547	1.33918	0.247178	0.999811
CG8924	0.352566	3.81957	1.33894	0.24722	0.999811
gprs	0.367322	5.80776	1.33868	0.247266	0.999811
gfzf	0.315431	5.19618	1.33843	0.247311	0.999811
CG1827	-0.366656	4.25409	1.33833	0.24733	0.999811
CG13912	-0.342148	4.80952	1.338	0.247387	0.999811
gkt	-0.397356	2.57588	1.33684	0.247592	0.999811
eIF-5A	-0.37895	9.27848	1.33589	0.24776	0.999811
Gp210	-0.292562	5.01149	1.33535	0.247855	0.999811
alpha-Est9	-0.311639	6.64517	1.33372	0.248145	0.999811
BCAS2	-0.360912	3.03189	1.33369	0.24815	0.999811
CG6839	4.7827	2.54933	1.33267	0.248331	0.999811
CG2972	-0.328668	4.25224	1.33168	0.248507	0.999811
CG33993	-0.435928	3.97165	1.33049	0.248717	0.999811
CG4250	0.512093	7.22073	1.32934	0.248923	0.999811
Rop	0.33432	8.22209	1.32858	0.249058	0.999811
Dpt	2.09864	5.1625	1.32805	0.249152	0.999811
CG3335	-0.332798	3.73154	1.32741	0.249267	0.999811
CG4230	0.28975	6.56223	1.32719	0.249306	0.999811
CG9008	-0.339624	5.34226	1.32707	0.249326	0.999811
RpS29	-0.352952	9.71827	1.32686	0.249365	0.999811
CG17260	-0.354994	3.06632	1.3261	0.2495	0.999811
Dredd	-0.303656	4.32926	1.32478	0.249735	0.999811
Acsl	-0.355254	9.43905	1.32374	0.249922	0.999811
CG4328	0.433258	2.35547	1.32002	0.250588	0.999811
Adam	-0.31824	6.66566	1.31994	0.250603	0.999811
RpS28b	-0.330427	9.41087	1.31896	0.250779	0.999811
CG18622	0.305032	4.41358	1.31856	0.25085	0.999811
CG12825	0.774672	0.849234	1.317	0.251131	0.999811
Ccz1	-0.318373	3.82394	1.31467	0.25155	0.999811
GNBP-like3	0.969165	4.83208	1.31431	0.251616	0.999811
RabX5	-0.488023	1.99788	1.31361	0.251743	0.999811
CG10132	0.308144	6.38734	1.31271	0.251905	0.999811
sprt	-0.315891	5.66838	1.31208	0.252019	0.999811
vls	-0.371952	2.77759	1.31137	0.252147	0.999811
kat-60L1	0.345213	4.70003	1.31125	0.252169	0.999811
CG2278	0.364342	4.19173	1.31114	0.252188	0.999811
Reck	-0.347944	3.28677	1.31034	0.252334	0.999811
Vha44	0.30154	8.01808	1.30889	0.252596	0.999811
CG7556	-0.302415	5.66061	1.30786	0.252783	0.999811
FK506-bp1	-0.359028	4.82034	1.30754	0.25284	0.999811
CG15643	0.349295	2.81571	1.30741	0.252865	0.999811
CG10576	-0.319072	7.06935	1.30722	0.252898	0.999811
CG13204	0.316054	4.60505	1.30706	0.252928	0.999811
Cyp18a1	-0.634701	5.27735	1.30658	0.253015	0.999811
CR30055	-0.312843	4.52664	1.30625	0.253074	0.999811
GAPsec	0.311598	3.36384	1.30483	0.253333	0.999811
RunxB	0.456042	1.55515	1.30464	0.253367	0.999811
CG1109	0.316531	3.54048	1.30438	0.253414	0.999811
CG1402	0.412776	3.63156	1.30394	0.253495	0.999811
Pka-R2	0.317047	7.23626	1.30384	0.253513	0.999811
Nle	-0.321739	3.62192	1.30352	0.253571	0.999811
CG10581	-0.415628	2.14171	1.3022	0.253812	0.999811
CG13722	-0.921046	4.43062	1.30208	0.253833	0.999811
CG34301	-0.617997	1.19849	1.30203	0.253843	0.999811
CR46006	-0.464816	2.59622	1.30201	0.253847	0.999811
CG15365	0.370608	2.37944	1.29957	0.254292	0.999811
l(3)07882	-0.323413	3.90095	1.29923	0.254354	0.999811
cyc	-0.318357	4.90092	1.29894	0.254407	0.999811
CG15237	0.326612	3.25404	1.29885	0.254423	0.999811
CG4587	0.388727	6.5606	1.29696	0.254769	0.999811
CG11044	-0.390406	3.70907	1.29668	0.254821	0.999811
D19A	0.292282	4.72357	1.29614	0.25492	0.999811
CG3303	-0.297097	3.98409	1.29556	0.255026	0.999811
Pat1	0.269803	5.65095	1.29488	0.25515	0.999811
gukh	-0.290547	5.44817	1.29467	0.25519	0.999811
miple1	0.367741	7.81345	1.29454	0.255214	0.999811
Dlip2	0.333741	3.26889	1.29386	0.255338	0.999811
AP-1gamma	0.287388	6.73219	1.29204	0.255672	0.999811
tyn	0.439038	3.45472	1.29201	0.255678	0.999811
RpL35	-0.341635	9.28835	1.29138	0.255794	0.999811
arx	-0.446089	1.73778	1.29127	0.255814	0.999811
CG11317	0.371728	5.05578	1.29106	0.255852	0.999811
DNApol-delta	0.3567	2.97236	1.29021	0.25601	0.999811
CG11236	-0.653591	5.01475	1.28924	0.256188	0.999811
Mur2B	-0.442523	5.76585	1.28825	0.256371	0.999811
RpL21	-0.300826	9.85875	1.28624	0.256743	0.999811
CG12253	0.388013	2.55731	1.28445	0.257074	0.999811
CG9515	-0.368538	2.73442	1.2843	0.257101	0.999811
CG8258	0.367877	5.80816	1.28288	0.257365	0.999811
CG9246	-0.340304	3.84858	1.28233	0.257466	0.999811
CG9541	0.375339	3.84805	1.28075	0.257759	0.999811
CG14526	-0.506773	6.33302	1.28009	0.257882	0.999811
Pbp45	-0.46709	0.798455	1.27893	0.258099	0.999811
Scr	-0.306511	4.36637	1.2775	0.258364	0.999811
CG9328	0.298319	6.89975	1.27721	0.258419	0.999811
Tango9	-0.293311	6.767	1.27672	0.25851	0.999811
sosie	0.29001	5.15655	1.27485	0.25886	0.999811
CG5180	0.316612	3.46367	1.27406	0.259007	0.999811
CG4433	0.276491	5.03318	1.27377	0.259061	0.999811
PVRAP	0.382358	4.65697	1.27201	0.259389	0.999811
CG1667	-0.443675	3.44294	1.27176	0.259437	0.999811
CG31235	-0.399761	4.24634	1.27036	0.259698	0.999811
CG16798	-0.367657	3.37967	1.26876	0.26	0.999811
Lim1	0.36333	4.03443	1.26874	0.260003	0.999811
CG4291	0.32768	3.12632	1.26861	0.260028	0.999811
Dhod	-0.315942	4.85426	1.26859	0.260031	0.999811
Psf2	-0.436684	2.99435	1.26782	0.260176	0.999811
CR44024	0.418887	4.96714	1.26724	0.260285	0.999811
Cpr11B	-0.938055	3.72215	1.26577	0.260561	0.999811
CG12402	0.397466	3.9119	1.26569	0.260576	0.999811
spict	0.337529	4.99918	1.26566	0.260583	0.999811
CG31176	0.325608	3.72398	1.26564	0.260586	0.999811
CG17190	-0.419722	3.54324	1.26548	0.260617	0.999811
RpS30	-0.321649	9.77478	1.26484	0.260737	0.999811
CG12333	0.366373	5.74906	1.26425	0.260848	0.999811
CaMKII	0.367459	8.69042	1.26425	0.260849	0.999811
CR45267	-0.551718	1.74873	1.2632	0.261047	0.999811
Caper	-0.295984	7.4123	1.26176	0.261318	0.999811
CG8854	-0.358621	3.92318	1.26017	0.261619	0.999811
igl	0.348322	8.14492	1.2592	0.261803	0.999811
CG42711	-0.498278	3.13857	1.25908	0.261824	0.999811
p115	0.277383	4.7066	1.25778	0.262072	0.999811
Amy-d	1.67779	3.79575	1.25725	0.262172	0.999811
CG15771	-0.281465	6.67269	1.25702	0.262216	0.999811
Samuel	-0.30256	4.665	1.25564	0.262479	0.999811
Tbc1d15-17	-0.288862	4.81836	1.25539	0.262526	0.999811
Adgf-D	-0.487082	6.62941	1.2552	0.262563	0.999811
CG14079	-0.55431	0.491398	1.25459	0.262678	0.999811
stg	0.545779	0.745504	1.25396	0.262797	0.999811
CG13901	0.34132	2.61591	1.25136	0.263294	0.999811
RpL38	-0.329822	8.67111	1.25077	0.263406	0.999811
CR43301	-0.497031	1.34021	1.24803	0.263929	0.999811
ida	0.416054	1.98791	1.24579	0.264359	0.999811
TTLL3A	0.506741	1.21376	1.24578	0.26436	0.999811
Cyp6g2	-0.338905	6.91095	1.24536	0.264441	0.999811
Rca1	0.33564	2.97773	1.24496	0.264517	0.999811
RpII15	-0.303624	3.88777	1.24453	0.2646	0.999811
CG7016	-0.360608	5.41214	1.24438	0.264628	0.999811
RpL11	-0.343559	9.91767	1.24289	0.264915	0.999811
ap	-0.309269	6.36037	1.24277	0.264939	0.999811
beat-Ic	0.412623	4.68433	1.24275	0.264942	0.999811
NimB4	-0.507878	4.44864	1.24111	0.265257	0.999811
asun	0.350916	2.95658	1.24044	0.265386	0.999811
Aprt	0.384318	3.55948	1.23865	0.265732	0.999811
temp	-0.271142	5.57715	1.23842	0.265775	0.999811
dbe	-0.340265	3.47555	1.23742	0.265969	0.999811
CR17025	-0.41494	3.58907	1.23677	0.266094	0.999811
CG32590	0.362896	2.25897	1.23527	0.266384	0.999811
Prosap	-0.264428	7.31219	1.23472	0.266492	0.999811
Pld	-0.32172	4.18946	1.23419	0.266594	0.999811
CG34459	-0.536856	0.295874	1.23298	0.266828	0.999811
CG44242	0.340892	5.2673	1.23268	0.266886	0.999811
mtTFB2	0.359193	2.55177	1.23175	0.267067	0.999811
gce	-0.275134	5.68265	1.23129	0.267156	0.999811
papi	0.314927	5.91365	1.23014	0.267379	0.999811
CG1129	0.313376	4.40196	1.2299	0.267427	0.999811
Shaw	0.352127	6.02681	1.22978	0.26745	0.999811
Ir51b	-0.43208	1.25757	1.22957	0.267492	0.999811
Gycalpha99B	0.336215	7.03581	1.22927	0.26755	0.999811
Cad99C	0.282528	5.61151	1.22713	0.267966	0.999811
CG11395	-0.434128	7.92511	1.22705	0.267981	0.999811
CG14812	-0.288794	4.25064	1.22612	0.268163	0.999811
beat-Ib	0.345812	4.50496	1.22485	0.26841	0.999811
eIF-3p40	-0.323212	7.65647	1.22449	0.268481	0.999811
CG9663	-0.366302	4.71531	1.22375	0.268627	0.999811
CG31648	-0.338133	3.29178	1.2225	0.268871	0.999811
Ir62a	0.424889	2.61241	1.222	0.268968	0.999811
CG13559	-0.498957	0.924551	1.22192	0.268985	0.999811
CR44391	-0.487361	1.43415	1.22156	0.269056	0.999811
Surf1	0.33894	3.35167	1.22138	0.269091	0.999811
CG14043	-0.280543	4.58834	1.22106	0.269152	0.999811
Cyp9b1	0.393249	4.19243	1.22064	0.269235	0.999811
CG5549	0.412563	5.59169	1.21952	0.269455	0.999811
Ku80	0.349756	2.72051	1.21865	0.269626	0.999811
CG5274	0.314537	3.13021	1.21845	0.269664	0.999811
CG9394	0.380512	8.05187	1.21839	0.269678	0.999811
MED18	-0.32238	3.43891	1.21832	0.269691	0.999811
IKKbeta	-0.403363	3.62903	1.21781	0.269791	0.999811
CR45479	0.590604	0.112586	1.2173	0.269891	0.999811
MFS14	-0.347738	6.21759	1.21482	0.270379	0.999811
prc	-0.706095	2.30372	1.21354	0.270631	0.999811
CG14174	-0.413655	1.38809	1.21345	0.270649	0.999811
Art7	-0.33736	3.44974	1.21087	0.271161	0.999811
Vti1a	0.313656	3.5421	1.20964	0.271403	0.999811
Toll-7	0.336212	5.25062	1.20878	0.271575	0.999811
hng3	-0.332375	3.37964	1.20804	0.27172	0.999811
LamC	0.270244	6.01801	1.20793	0.271742	0.999811
CG8066	-0.312084	4.04368	1.20746	0.271836	0.999811
CG7414	-0.328736	8.57807	1.20595	0.272136	0.999811
EndoA	0.307779	8.03469	1.20522	0.27228	0.999811
CG3887	-0.282498	5.69809	1.20461	0.272403	0.999811
CG13288	0.536695	0.397563	1.20307	0.272708	0.999811
CG13116	-0.368513	4.21318	1.20161	0.273001	0.999811
Ip259	-0.31481	7.79284	1.19879	0.273564	0.999811
CG7777	-0.380471	3.64727	1.19859	0.273603	0.999811
CG10178	-0.553426	6.44846	1.19825	0.273672	0.999811
JHDM2	0.340655	3.74188	1.19723	0.273877	0.999811
RpS14b	-0.34155	8.20568	1.19668	0.273986	0.999811
RpL26	-0.339657	9.75435	1.19569	0.274186	0.999811
dpr4	0.340508	5.04103	1.19505	0.274314	0.999811
Nmdar1	0.37179	5.53117	1.19362	0.274601	0.999811
Neos	0.354067	2.98815	1.19337	0.27465	0.999811
wrapper	0.3	5.31051	1.19309	0.274707	0.999811
CG3386	0.350001	3.73982	1.193	0.274725	0.999811
CG7255	0.3245	4.20059	1.193	0.274726	0.999811
tsh	0.341045	3.19082	1.1914	0.275048	0.999811
CG7065	0.327408	4.48471	1.19138	0.275051	0.999811
CG14434	0.408379	2.38742	1.1909	0.275149	0.999811
stai	0.332825	7.17465	1.19048	0.275232	0.999811
pncr013:4	-0.322944	2.99366	1.19039	0.275251	0.999811
Invadolysin	0.304394	7.73479	1.19016	0.275297	0.999811
CG4325	-0.920258	1.9218	1.18955	0.27542	0.999811
RpL19	-0.314191	10.1834	1.18938	0.275454	0.999811
Shawl	0.369733	4.32237	1.18835	0.275663	0.999811
Mocs1	-0.384113	5.01251	1.18761	0.275813	0.999811
DptB	1.5781	5.5408	1.18747	0.275841	0.999811
CG42399	0.340717	4.01464	1.18685	0.275965	0.999811
beat-IIIb	0.338054	5.17671	1.18569	0.276202	0.999811
Obp69a	-0.321363	4.7179	1.18562	0.276214	0.999811
CG33116	0.340723	4.39712	1.18503	0.276335	0.999811
metro	0.323061	6.28015	1.18488	0.276364	0.999811
CG14933	0.413571	1.74917	1.18463	0.276415	0.999811
CG14864	0.454743	1.12736	1.18458	0.276425	0.999811
Or85e	0.475744	0.942371	1.18401	0.276542	0.999811
CG4098	-0.352257	2.97149	1.18368	0.276607	0.999811
CG4300	-0.270041	5.95246	1.18135	0.277081	0.999811
CG30460	-0.270746	6.17004	1.17915	0.27753	0.999811
CG14196	-0.299431	4.93961	1.17856	0.277649	0.999811
Ak6	0.392876	1.83189	1.17804	0.277754	0.999811
CG10306	-0.287251	6.90892	1.17796	0.277771	0.999811
ltl	-0.279282	7.95681	1.17796	0.277772	0.999811
betaggt-I	0.285916	4.68103	1.17773	0.277818	0.999811
CG42561	0.442666	1.52282	1.17644	0.278081	0.999811
CG17721	0.380718	1.92372	1.17599	0.278173	0.999811
CG31388	0.311787	3.73182	1.17598	0.278176	0.999811
CG13827	0.385673	1.97447	1.17536	0.278302	0.999811
CG18343	-0.363453	3.90076	1.17478	0.278422	0.999811
CG7837	-0.304218	3.98311	1.17363	0.278657	0.999811
CG14210	-0.380518	2.06318	1.17338	0.278707	0.999811
CG10713	0.335318	3.6702	1.1733	0.278724	0.999811
Mlh1	-0.418647	1.41258	1.17241	0.278907	0.999811
CG31102	-0.391167	4.26516	1.1719	0.279011	0.999811
Torsin	-0.348593	4.506	1.17078	0.279241	0.999811
GC	0.351363	4.00744	1.16894	0.279618	0.999811
CG5335	-0.307344	3.6105	1.16875	0.279659	0.999811
sug	-0.521749	5.96542	1.1676	0.279895	0.999811
CG11110	-0.32526	2.84162	1.16604	0.280216	0.999811
stops	-0.247501	7.07473	1.16402	0.280633	0.999811
AttB	1.66666	4.28523	1.16369	0.280702	0.999811
CG3078	0.314753	5.56941	1.16283	0.28088	0.999811
CG6083	0.345109	2.91873	1.16276	0.280893	0.999811
FRG1	-0.296531	3.22585	1.16274	0.280898	0.999811
ths	0.330915	6.11735	1.16216	0.281017	0.999811
Sps2	-0.328685	4.98296	1.16183	0.281087	0.999811
CG11790	-0.315355	5.35276	1.16142	0.28117	0.999811
CG11367	-0.369974	2.08275	1.1613	0.281197	0.999811
CG8004	0.284056	4.83122	1.16122	0.281212	0.999811
CG17839	-0.312423	8.56334	1.16096	0.281267	0.999811
CG45002	0.335108	6.84973	1.16092	0.281275	0.999811
CG40486	0.351824	5.49354	1.16061	0.281339	0.999811
CG5789	-0.311227	6.03901	1.16055	0.281352	0.999811
RpS14a	-0.302783	9.08856	1.16032	0.281398	0.999811
CG13077	-0.35427	5.64778	1.15983	0.2815	0.999811
ND-B18	0.391991	6.12199	1.15946	0.281578	0.999811
VepD	-0.386729	2.50926	1.15905	0.281663	0.999811
tw	-0.316414	3.28668	1.15889	0.281695	0.999811
CG34362	0.414313	6.67578	1.15818	0.281843	0.999811
Or59c	-0.402886	1.68095	1.15764	0.281955	0.999811
CG15739	0.356738	5.50936	1.15753	0.281978	0.999811
CG5791	-0.624221	6.00253	1.15745	0.281996	0.999811
Csat	0.364847	3.61726	1.15626	0.282243	0.999811
CG5589	-0.380188	2.67693	1.1535	0.282817	0.999811
tsl	-0.38653	5.81887	1.15253	0.283021	0.999811
RpS24	-0.315634	9.46413	1.15198	0.283135	0.999811
Snx3	-0.243283	6.86001	1.15172	0.28319	0.999811
Cyp6a22	-0.425476	4.22864	1.15133	0.28327	0.999811
CG13551	-0.316031	6.39254	1.15131	0.283276	0.999811
RpS15Aa	-0.315143	9.52882	1.14972	0.283608	0.999811
tsr	-0.303767	6.70668	1.14919	0.28372	0.999811
CG2292	-0.347045	2.27622	1.14912	0.283733	0.999811
Pur-alpha	0.344299	7.58522	1.14772	0.284027	0.999811
CG17294	0.287269	3.69631	1.14702	0.284174	0.999811
CG11127	-0.269894	4.52403	1.14684	0.284212	0.999811
CG14223	0.354371	2.71719	1.14673	0.284235	0.999811
CG34398	-0.321926	7.16649	1.14668	0.284245	0.999811
CG7408	-0.31927	4.44222	1.14312	0.284994	0.999811
CG9886	-0.370479	4.52373	1.1431	0.284997	0.999811
FucTA	0.331129	4.39569	1.14305	0.28501	0.999811
Vps37B	0.267466	4.88782	1.14159	0.285317	0.999811
CG11357	0.27664	5.58745	1.14158	0.285318	0.999811
CG30349	-0.302809	4.4007	1.14056	0.285535	0.999811
CheA75a	-1.30949	1.18158	1.13976	0.285702	0.999811
Srp19	-0.307625	4.141	1.13881	0.285903	0.999811
CecA2	2.25089	1.55079	1.13878	0.28591	0.999811
cv-d	-0.36548	6.84426	1.13875	0.285917	0.999811
CG6418	0.277635	5.00011	1.13785	0.286107	0.999811
Gad1	0.464431	8.62805	1.13742	0.286197	0.999811
Elal	-0.462126	6.69038	1.13726	0.286233	0.999811
Mfap1	0.319191	4.05304	1.13696	0.286296	0.999811
Ef1alpha48D	-0.372645	12.842	1.13625	0.286447	0.999811
CG3719	0.272156	5.49103	1.13523	0.286662	0.999811
Rev1	-0.320631	3.44362	1.13236	0.287272	0.999811
CG8010	-0.310544	3.93335	1.13134	0.287491	0.999811
CR46060	-0.590796	0.619499	1.13083	0.287598	0.999811
Ravus	0.314554	2.79135	1.13073	0.28762	0.999811
tef	0.438116	1.64613	1.13028	0.287715	0.999811
Pdcd4	0.276803	7.1387	1.13011	0.287751	0.999811
CG9395	0.326942	5.62499	1.13009	0.287757	0.999811
CG31759	-0.377079	1.76907	1.12964	0.287851	0.999811
Sap47	0.359852	9.63509	1.12637	0.288552	0.999811
Rcd6	-0.337722	3.04966	1.12594	0.288644	0.999811
TBCB	0.311316	3.65732	1.12505	0.288834	0.999811
PEK	0.271233	5.8536	1.12493	0.28886	0.999811
CG34163	-0.35173	2.41063	1.12485	0.288877	0.999811
CG7745	0.300398	3.25698	1.12327	0.289216	0.999811
Cdk5alpha	0.263934	6.98569	1.12	0.289919	0.999811
sud1	-0.352269	2.7625	1.1193	0.290069	0.999811
CG15161	0.522198	1.3431	1.11796	0.290359	0.999811
Mal-A5	-0.264826	6.90519	1.11783	0.290387	0.999811
CG3408	0.336598	2.45839	1.11671	0.290629	0.999811
CG33110	-0.329064	5.89015	1.11544	0.290902	0.999811
Nost	-0.269224	6.01044	1.11539	0.290914	0.999811
CG2144	-0.281172	4.19134	1.11531	0.29093	0.999811
Plc21C	0.308406	7.29427	1.11515	0.290966	0.999811
CG18249	-0.623745	4.08373	1.11507	0.290982	0.999811
CG6769	-0.306505	4.60727	1.11486	0.291028	0.999811
CG31808	0.378769	7.82827	1.11316	0.291396	0.999811
RpS4	-0.312077	10.4967	1.1129	0.291452	0.999811
CG2258	0.289866	6.02228	1.11264	0.291508	0.999811
Dhc93AB	0.347522	4.81433	1.11235	0.291572	0.999811
CG8768	0.295387	4.65359	1.11191	0.291668	0.999811
CG13563	-0.342388	3.63564	1.11141	0.291775	0.999811
2mit	0.351288	6.19254	1.1114	0.291778	0.999811
CG10864	-0.383287	1.6031	1.11132	0.291796	0.999811
CG33229	0.292336	4.60096	1.11078	0.291913	0.999811
alpha-Est2	-0.560806	5.57835	1.11035	0.292006	0.999811
melt	0.27616	3.82001	1.10924	0.292248	0.999811
Proc	0.362479	6.05436	1.10808	0.2925	0.999811
RpL37a	-0.307629	9.70731	1.10781	0.292559	0.999811
Cyp4e3	-0.984128	5.35531	1.10778	0.292565	0.999811
His3.3B	0.244448	9.24247	1.10721	0.292689	0.999811
y	-0.484521	0.393908	1.107	0.292734	0.999811
CrzR	-0.277871	4.79937	1.10534	0.293098	0.999811
Cpr51A	-0.440179	2.91891	1.10507	0.293157	0.999811
CG31077	4.40072	4.46689	1.10474	0.293229	0.999811
Ctr1B	-0.458632	2.98483	1.10471	0.293234	0.999811
CG30096	0.384924	1.37517	1.10411	0.293366	0.999811
ball	-0.369174	2.07579	1.10315	0.293575	0.999811
Bruce	-0.278541	8.23109	1.1028	0.293651	0.999811
CG7544	0.362357	2.11656	1.10207	0.293812	0.999811
CG17687	-0.643537	0.18274	1.10016	0.294231	0.999811
Obp83b	-0.373431	7.51799	1.09971	0.29433	0.999811
CG17378	0.275826	6.64076	1.09966	0.294341	0.999811
laza	-0.271203	6.93895	1.09964	0.294346	0.999811
RpL31	-0.315103	9.32544	1.09853	0.294589	0.999811
CG10444	-0.382989	6.591	1.09838	0.294623	0.999811
Nf-YC	-0.286433	4.04322	1.09803	0.2947	0.999811
Apc2	-0.447504	2.71581	1.09615	0.295112	0.999811
CG34437	-0.528201	0.993443	1.09484	0.295402	0.999811
CG13900	-0.279754	5.44703	1.09437	0.295506	0.999811
RpS11	-0.305283	9.75841	1.09326	0.29575	0.999811
CG5948	-0.464295	2.69046	1.09167	0.296101	0.999811
EndoB	0.292747	6.50849	1.09053	0.296354	0.999811
CG33144	0.273998	7.52864	1.08962	0.296555	0.999811
CG2846	-0.271494	5.72543	1.08922	0.296644	0.999811
Zn72D	0.281589	6.59848	1.08799	0.296916	0.999811
Ada3	0.265483	4.55027	1.08676	0.297191	0.999811
CG8336	0.278193	3.97469	1.08539	0.297494	0.999811
EloA	0.268347	4.92643	1.08484	0.297617	0.999811
CG31650	0.262932	5.4374	1.08469	0.297651	0.999811
cDIP	-0.469062	4.29482	1.08466	0.297658	0.999811
RpS27	-0.319182	9.08855	1.08454	0.297683	0.999811
Nplp4	-0.455229	2.31417	1.08364	0.297885	0.999811
CG6656	-0.274732	6.71557	1.08362	0.297889	0.999811
Yp2	-0.689666	13.9576	1.08167	0.298325	0.999811
Tob	0.322062	6.82752	1.08165	0.298328	0.999811
CG4752	0.572164	5.02738	1.08124	0.29842	0.999811
Rho1	-0.24551	8.21017	1.08078	0.298522	0.999811
CG4617	0.295128	4.02335	1.0802	0.298653	0.999811
EMC8-9	-0.278321	4.70997	1.08	0.298698	0.999811
CG42360	0.3096	3.14978	1.07934	0.298844	0.999811
CG18599	-0.571486	0.455675	1.07928	0.298859	0.999811
CG8861	0.30314	6.22049	1.0789	0.298944	0.999811
CG7470	-0.422288	9.24968	1.0786	0.299012	0.999811
dan	0.331935	2.51027	1.07858	0.299016	0.999811
Itp-r83A	-0.250898	7.49373	1.07809	0.299126	0.999811
CG10420	0.287066	3.83367	1.07544	0.29972	0.999811
Sugb	-0.291699	4.11799	1.07509	0.299798	0.999811
CG7453	-0.255077	5.33633	1.07476	0.299873	0.999811
CG41378	-0.289445	3.9315	1.07435	0.299964	0.999811
Kdm4A	0.376325	2.8768	1.07377	0.300096	0.999811
Droj2	0.261695	8.69598	1.07281	0.300312	0.999811
Hsp67Bc	0.458926	2.45266	1.07235	0.300414	0.999811
CG31272	-0.558562	0.129292	1.07114	0.300688	0.999811
Tsr1	-0.261207	4.95242	1.07076	0.300774	0.999811
FASN2	-0.485547	3.27588	1.0706	0.300809	0.999811
Obp44a	-0.398544	9.77745	1.06993	0.300962	0.999811
CG14408	0.294622	6.91293	1.06963	0.30103	0.999811
RpII18	-0.278944	3.72709	1.06891	0.301191	0.999811
dpr18	0.310387	5.12426	1.06882	0.301212	0.999811
orb2	0.30371	6.30622	1.06856	0.301271	0.999811
CG3700	-0.322318	5.32342	1.06788	0.301424	0.999811
CG13360	-0.396296	7.03045	1.06773	0.30146	0.999811
trpl	-0.421589	11.4302	1.06744	0.301525	0.999811
iav	0.427358	1.73108	1.06684	0.301661	0.999811
sno	0.301191	6.18672	1.06582	0.301891	0.999811
CG11447	0.295475	3.33069	1.06408	0.302288	0.999811
Galphas	0.239483	6.40035	1.06389	0.302329	0.999811
CG30274	0.381075	2.21222	1.06386	0.302336	0.999811
Gfat2	0.25703	4.90754	1.06372	0.302369	0.999811
Synj	0.303306	6.9608	1.06335	0.302452	0.999811
CG5522	-0.248071	6.11895	1.06324	0.302477	0.999811
gb	-0.304103	3.86864	1.06208	0.302742	0.999811
CG1665	-0.346798	4.40439	1.06184	0.302795	0.999811
CG13248	0.324963	5.53704	1.06134	0.30291	0.999811
CG9509	0.531574	0.209032	1.06005	0.303204	0.999811
CG5704	-0.376218	3.31869	1.05972	0.30328	0.999811
CG9527	-0.274937	5.89546	1.05936	0.30336	0.999811
mAChR-B	0.318178	4.66184	1.05918	0.303403	0.999811
Cadps	0.323791	8.29053	1.05893	0.30346	0.999811
hoip	-0.387514	4.02388	1.05886	0.303475	0.999811
CR43426	0.454183	0.826017	1.05866	0.303522	0.999811
CG32113	-0.283701	5.50649	1.05807	0.303656	0.999811
Cyp4ac2	-0.705999	4.55927	1.05647	0.304022	0.999811
Ance	-0.452934	5.89953	1.05583	0.304169	0.999811
RpL10Ab	-0.306633	10.109	1.05547	0.304251	0.999811
CaBP1	0.411789	5.51485	1.05482	0.304399	0.999811
bsh	0.335866	2.51833	1.0544	0.304496	0.999811
Psf3	0.275164	5.75168	1.05332	0.304744	0.999811
CG8560	0.891106	0.640967	1.05261	0.304907	0.999811
st	0.310779	4.32477	1.05119	0.305233	0.999811
CG31778	-0.44956	5.72965	1.0509	0.305299	0.999811
CG31205	0.737569	5.36737	1.05087	0.305306	0.999811
CG13196	0.459008	0.903668	1.05077	0.305329	0.999811
Ankle2	0.242416	5.45553	1.05069	0.305347	0.999811
Ubi-p5E	-0.240729	8.45617	1.05066	0.305355	0.999811
Ranbp11	-0.283709	3.73218	1.05063	0.305363	0.999811
NimB1	-0.443452	3.17873	1.05059	0.305372	0.999811
Nxt1	0.298808	2.82889	1.04999	0.30551	0.999811
amon	0.345595	7.63191	1.04934	0.30566	0.999811
CG3999	-0.53498	4.01986	1.04918	0.305697	0.999811
S6kII	0.27992	4.80941	1.04824	0.305914	0.999811
AdSL	-0.332857	5.05515	1.04751	0.306082	0.999811
RpS16	-0.306588	9.61515	1.04719	0.306155	0.999811
topi	0.65027	0.170794	1.04716	0.306161	0.999811
RhoGAP18B	-0.257947	6.48383	1.04682	0.30624	0.999811
Spn43Ab	-0.39695	8.21243	1.04654	0.306305	0.999811
CG7616	0.291586	3.26419	1.04546	0.306554	0.999811
ana2	0.477629	0.243521	1.0453	0.306592	0.999811
CG4721	-0.44704	7.00152	1.04482	0.306703	0.999811
CG18262	-0.311041	2.63682	1.04461	0.306752	0.999811
CG2767	-0.262885	7.12392	1.04425	0.306834	0.999811
Fib	-0.416118	4.94551	1.04415	0.306858	0.999811
CG5278	0.422293	2.25892	1.04413	0.306864	0.999811
CG31467	-0.436124	0.825157	1.04371	0.306961	0.999811
CG32506	0.38411	5.02647	1.04346	0.307017	0.999811
CG4502	0.273732	5.54091	1.04225	0.307299	0.999811
CG17111	0.260931	6.70395	1.04201	0.307354	0.999811
CG14629	-0.454054	8.46362	1.04195	0.307367	0.999811
Rcd1	-0.241612	5.98229	1.04054	0.307697	0.999811
CG7646	0.316602	6.04635	1.03989	0.307846	0.999811
CG3009	0.318109	5.59077	1.03817	0.308247	0.999811
G6P	0.351609	2.0516	1.0374	0.308428	0.999811
Tim17b	-0.235273	6.61922	1.03738	0.308432	0.999811
CG8314	-0.262715	4.7501	1.03728	0.308455	0.999811
et	-0.361394	4.01859	1.0362	0.308706	0.999811
Mppe	-0.256009	7.79211	1.03599	0.308757	0.999811
Jabba	-0.404925	8.01397	1.03548	0.308876	0.999811
CG5059	-0.316182	7.79059	1.03533	0.30891	0.999811
grass	-0.364193	5.44121	1.03432	0.309147	0.999811
dpr12	0.342865	6.96812	1.03376	0.309278	0.999811
CG3594	-0.310617	2.7295	1.03246	0.309582	0.999811
CG2765	0.31732	7.18266	1.03153	0.3098	0.999811
Lgr3	0.477919	0.278887	1.03136	0.30984	0.999811
dpp	-0.274953	5.24296	1.03088	0.309951	0.999811
RpS13	-0.294219	9.74366	1.0308	0.30997	0.999811
CR43051	-0.54378	2.65415	1.0295	0.310276	0.999811
Obp18a	-0.32971	5.80739	1.02942	0.310295	0.999811
CG6983	-0.259202	7.67544	1.0292	0.310347	0.999811
drosha	0.265291	4.54128	1.02877	0.310448	0.999811
RpL24	-0.278406	9.79615	1.02794	0.310642	0.999811
CG7872	-0.290266	4.73251	1.02705	0.310852	0.999811
escl	0.344384	2.15814	1.02671	0.310932	0.999811
phyl	0.305888	4.57667	1.02613	0.311068	0.999811
Smyd3	0.325091	3.9819	1.02609	0.31108	0.999811
CG4210	-0.335466	2.54197	1.02525	0.311278	0.999811
CG9922	-0.289963	3.62376	1.02506	0.311323	0.999811
Tk	0.344409	5.26518	1.02475	0.311395	0.999811
yellow-c	0.369971	3.55381	1.02389	0.311598	0.999811
RFeSP	0.281261	8.64509	1.02323	0.311753	0.999811
CG43901	0.349926	6.49343	1.02265	0.311891	0.999811
Tif-IA	-0.246729	5.53927	1.02264	0.311893	0.999811
CG42846	-0.740266	4.08429	1.02243	0.311944	0.999811
CG6967	-1.32142	1.31676	1.0223	0.311975	0.999811
AANATL2	0.381431	3.87764	1.02222	0.311992	0.999811
CanA-14F	0.270017	6.91946	1.02212	0.312017	0.999811
CG14969	-0.272648	4.79877	1.02178	0.312098	0.999811
Elp2	-0.27989	3.67353	1.0216	0.312141	0.999811
spirit	0.528476	3.31092	1.02152	0.312158	0.999811
caup	0.437234	2.93676	1.02109	0.31226	0.999811
CG9601	0.287337	3.2864	1.02103	0.312276	0.999811
CG16756	-0.559224	6.04629	1.02083	0.312323	0.999811
CG6574	-0.264948	4.34832	1.02044	0.312414	0.999811
CG33332	-0.351475	1.92892	1.02037	0.312431	0.999811
CG17904	-0.277287	4.37907	1.0202	0.312471	0.999811
dpr17	0.348363	4.62299	1.01982	0.312562	0.999811
tws	-0.228438	6.95447	1.01949	0.31264	0.999811
CG14823	-0.422484	5.11192	1.01923	0.312701	0.999811
CG13594	0.307102	4.70533	1.01922	0.312705	0.999811
RabX4	0.312317	4.87583	1.01914	0.312722	0.999811
CG4406	-0.298891	4.66503	1.01892	0.312776	0.999811
Oaz	0.439811	0.727039	1.01752	0.313107	0.999811
Tsp26A	0.313029	3.67579	1.01731	0.313157	0.999811
CG7192	0.295621	4.11693	1.01717	0.313192	0.999811
MBD-like	0.270698	3.84997	1.01623	0.313415	0.999811
tup	0.283827	4.31718	1.01594	0.313484	0.999811
CG15107	0.345294	2.33667	1.01571	0.313538	0.999811
Lgr1	0.299943	5.12509	1.01493	0.313724	0.999811
CG11539	-0.418931	1.51326	1.01463	0.313795	0.999811
CG5506	4.34306	2.99423	1.01349	0.314068	0.999811
CG30069	-0.282543	7.07862	1.013	0.314184	0.999811
e(r)	-0.24396	5.51501	1.01189	0.314451	0.999811
CG13603	-0.245587	5.74959	1.0116	0.314521	0.999811
CG3638	0.268447	7.07858	1.01111	0.314636	0.999811
CG1637	-0.247359	7.2676	1.0087	0.315215	0.999811
ImpL3	-0.425139	3.4076	1.00865	0.315226	0.999811
robo3	0.352961	5.42841	1.00826	0.315321	0.999811
CG10209	-0.262385	3.82856	1.00785	0.315418	0.999811
bbg	-0.300969	5.90127	1.00785	0.315418	0.999811
Obp57c	-0.369491	6.73883	1.00785	0.315419	0.999811
CG31817	0.555188	1.93161	1.00725	0.315562	0.999811
CG33460	-0.664214	1.48356	1.0072	0.315575	0.999811
nbs	0.276149	3.87454	1.00711	0.315596	0.999811
Atg2	-0.299041	6.8831	1.00618	0.315819	0.999811
rno	-0.256615	6.35665	1.00608	0.315843	0.999811
Lar	0.338046	3.6233	1.00554	0.315975	0.999811
timeout	-0.431742	1.26772	1.00553	0.315976	0.999811
RyR	-0.344701	8.26034	1.00536	0.316018	0.999811
Atg10	-0.398314	1.20446	1.00515	0.316068	0.999811
bond	-0.271118	6.1449	1.00484	0.316142	0.999811
CG8111	-0.272794	4.13305	1.0045	0.316225	0.999811
CG9286	-0.28366	3.74466	1.0029	0.316611	0.999811
CG6091	0.242912	5.61769	1.00215	0.31679	0.999811
MTF-1	-0.290997	4.78696	1.00013	0.317278	0.999811
CG32165	-0.379518	2.05081	0.998852	0.317588	0.999811
Dscam1	-0.263836	6.92445	0.99864	0.31764	0.999811
Mis12	-0.395286	2.87383	0.997949	0.317807	0.999811
CG10469	-0.394659	1.47786	0.997526	0.31791	0.999811
CG1416	0.426587	5.70289	0.996805	0.318085	0.999811
CG14695	0.475036	0.27323	0.996428	0.318176	0.999811
CG18012	-0.275788	5.52432	0.996283	0.318211	0.999811
[truncated: 7,240 more rows]

## Sheet: S8
Table S8. Differentially expressed genes between high and low lines selected for behavioral responses to 4-ethylguaiacol. For each gene, the log2 fold change (FC) and the log2 counts per million (CPM) are listed. Also listed is the corresponding likelihood ratio (LR), its P-value (P), and false discovery rate (FDR).
Gene Symbol	FC	CPM	LR	P	FDR
Cyp6a2	-3.44167	6.4114	44.6752	2.32589e-11	2.14865e-07
pwn	-1.68785	3.62685	28.485	9.44266e-08	0.000436157
Spn47C	-2.33422	5.25847	25.6834	4.02279e-07	0.00123875
Spn42Dc	-2.72816	2.45988	24.3447	8.05463e-07	0.00177501
pyx	2.04663	3.11179	23.6965	1.12787e-06	0.00177501
CG14608	1.90672	2.25695	23.6543	1.15285e-06	0.00177501
Ipk1	-2.15448	3.80855	21.9105	2.85671e-06	0.00377005
Cpr66D	-2.90568	2.27589	21.3415	3.84314e-06	0.00399638
SP1029	1.83402	8.61148	21.3166	3.89342e-06	0.00399638
CG12224	1.99748	3.2708	20.7677	5.18514e-06	0.00479003
CG7384	1.70915	3.54744	20.3025	6.61143e-06	0.0055524
Egfr	1.37513	6.97734	19.4911	1.01069e-05	0.00778066
[truncated: 9,226 more rows]

## Sheet: S9
Table S8. Dunnett’s test on odor-guided behavior and food consumption measurements for genes silenced in distinct neuronal subpopulations using RNA interference. For both odor-guided behavior and food consumption, the GAL4 driver lines tested, gene names, and P-value (P) are listed.
[truncated: 34 more rows]
